# Supplementary material for: Single-cell sequencing of human midbrain reveals glial activation and a Parkinson-specific neuronal state
Source: Brain. 2021 Dec 17;145(3):964–78. doi: 10.1093/brain/awab446 (PMC9050543; doi:10.1093/brain/awab446)
Supplement: awab446_Supplementary_Data [file awab446_supplementary_data.zip]

Archive with 2 entries (2 files):
- awab446 Supplementary data 2.xlsx
- awab446 Supplementary_data 1.pdf
