# Supplementary material for: Single-cell sequencing of human midbrain reveals glial activation and a Parkinson-specific neuronal state
Source: Brain. 2021 Dec 17;145(3):964–78. doi: 10.1093/brain/awab446 (PMC9050543; doi:10.1093/brain/awab446)
Supplement: awab446_Supplementary_Data [file awab446_supplementary_data.zip › awab446 Supplementary data 2.xlsx]

## Sheet: Sheet1
Supplementary Table 5: per-gene information for every significant cell type within the MAGMA enrichment analysis
Measure of gene association in the gene-set analysis showing differential gene expression level in significant cell type.
The association that a gene has with a cell type is quantified here as ZSTAT.
Cell type	Astrocytes
NGENES	288
P-VALUE	0.0391783
Group	Controls+IPD
Cell type	GENE	CHR	START	STOP	NSNPS	NPARAM	N	ZSTAT	P
Astrocytes	PRDM16	1	2950565	3365185	2814	301	218417	0.0279	0.67872
Astrocytes	ARHGEF10L	1	17811693	18034370	1143	120	207863	-0.70338	0.84123
Astrocytes	ECE1	1	21533740	21707034	919	104	260390	0.95942	0.22893
Astrocytes	MACF1	1	39514839	39962810	1719	82	242150	1.2579	0.13897
Astrocytes	ECHDC2	1	53351582	53427846	240	54	177345	1.9395	0.047242
Astrocytes	ACOT11	1	54972930	55110417	866	103	248252	0.078219	0.56359
Astrocytes	PLPP3	1	56950419	57080257	665	74	258961	-2.5991	0.9968
Astrocytes	NFIA	1	61507946	61938460	1940	211	235510	-0.35863	0.78379
Astrocytes	DOCK7	1	62910397	63189039	855	47	189385	-2.4785	0.99489
Astrocytes	CACHD1	1	64901476	65168741	1070	162	243045	1.1541	0.21794
Astrocytes	WLS	1	68554142	68733284	1067	125	289925	0.70005	0.31892
Astrocytes	BCAR3	1	94017343	94347706	1623	81	301325	0.13532	0.49653
Astrocytes	CNN3	1	95352507	95427735	404	70	316599	0.56521	0.34379
Astrocytes	AHCYL1	1	110492387	110576364	308	41	115300	0.058625	0.58081
Astrocytes	PDE4DIP	1	144841424	145111186	89	33	74990	-0.18429	0.72243
Astrocytes	KCNN3	1	154659938	154877754	926	167	286850	1.0251	0.22688
Astrocytes	PBXIP1	1	154906553	154963624	176	56	214270	2.8602	0.0047767
Astrocytes	ATP1A2	1	160050520	160123381	346	50	282668	0.68158	0.27996
Astrocytes	PRRX1	1	170598313	170718541	521	73	236008	-0.91196	0.85918
Astrocytes	NPL	1	182723584	182809519	357	64	200666	-0.059072	0.6268
Astrocytes	C1orf21	1	184321150	184608155	1327	92	248387	-0.73639	0.8211
Astrocytes	CRB1	1	197135592	197457585	1168	107	187871	-1.3069	0.94124
Astrocytes	GPR37L1	1	202057029	202108634	316	57	249703	-0.41065	0.71287
Astrocytes	ATP2B4	1	203560915	203723209	869	112	194321	-1.3079	0.94625
Astrocytes	PLXNA2	1	208185587	208452665	1413	146	250981	0.60355	0.36575
Astrocytes	CAPN2	1	223854295	223973720	650	57	267878	-0.55187	0.74985
Astrocytes	ITPKB	1	226809391	226962028	587	99	207812	3.8375	0.00017257
Astrocytes	AGT	1	230828269	230885336	453	56	311558	-0.19458	0.61633
Astrocytes	FMN2	1	240220185	240648491	2440	168	257750	-0.47867	0.76954
Astrocytes	LPIN1	2	11782705	11977535	1098	137	251799	-1.2039	0.92949
Astrocytes	RHOB	2	20611835	20659201	247	63	279212	0.66477	0.30208
Astrocytes	TOGARAM2	2	29169164	29285096	667	65	306172	1.9456	0.029734
Astrocytes	EFEMP1	2	56083097	56186298	536	63	267713	-0.67951	0.7973
Astrocytes	ANTXR1	2	69205276	69486459	1589	125	232910	0.46856	0.41726
Astrocytes	SFXN5	2	73159165	73333965	657	73	223218	-0.053059	0.59998
Astrocytes	CTNNA2	2	79705060	80885993	6098	370	250658	1.1838	0.23716
Astrocytes	TCF7L1	2	85325583	85547511	1134	97	319636	-0.23247	0.63843
Astrocytes	NPAS2	2	101401613	101623289	1139	131	263006	1.6947	0.074457
Astrocytes	DPP10	2	115164899	116613328	6141	263	258590	0.92808	0.30573
Astrocytes	ARHGEF4	2	131559489	131814826	1175	121	241054	1.2604	0.16146
Astrocytes	FIGN	2	164451447	164627618	676	102	201496	-0.92816	0.88861
Astrocytes	DNAH7	2	196592427	196968536	1638	67	219811	1.152	0.15885
Astrocytes	PARD3B	2	205375516	206494886	5248	262	229659	-0.4775	0.82735
Astrocytes	ERBB4	2	212230442	213438879	6954	310	274273	0.7054	0.38302
Astrocytes	SERPINE2	2	224829765	224939036	638	75	239655	1.4986	0.089335
Astrocytes	IQCA1	2	237222790	237451178	998	83	213402	1.3128	0.13521
Astrocytes	RAMP1	2	238733187	238830756	579	110	237864	0.71161	0.32482
Astrocytes	ATP2B2	3	10355707	10768131	2368	202	275620	0.31562	0.51061
Astrocytes	SLC6A11	3	10822917	10990146	866	80	278991	-0.67757	0.79079
Astrocytes	CTDSPL	3	37868669	38035960	705	84	220687	-0.94853	0.88825
Astrocytes	TRAK1	3	42020294	42277382	1265	95	267811	0.19163	0.48233
Astrocytes	PLXNB1	3	48435261	48506460	187	35	218226	1.8314	0.040372
Astrocytes	CACNA2D3	3	54121620	55118584	5329	348	243333	-1.3307	0.96368
Astrocytes	LRIG1	3	66419221	66586446	929	98	182013	-1.7274	0.97737
Astrocytes	PDZRN3	3	73421582	73709072	1450	161	234765	1.4769	0.11911
Astrocytes	BOC	3	112894850	113016306	698	86	264110	-0.63896	0.79218
Astrocytes	GRAMD1C	3	113522671	113676021	538	78	246592	0.08995	0.52421
Astrocytes	LSAMP	3	115511210	116199385	2965	176	254500	0.94917	0.26784
Astrocytes	ARHGAP31	3	118978220	119148323	990	98	289445	0.36307	0.42695
Astrocytes	KALRN	3	123778558	124450036	3535	182	261254	-0.41097	0.76158
Astrocytes	OSBPL11	3	125237702	125349381	590	44	312539	-0.075356	0.55368
Astrocytes	ALDH1L1	3	125812404	125935029	857	84	287777	0.32054	0.40544
Astrocytes	MRAS	3	138031490	138134377	445	52	213284	0.10803	0.51526
Astrocytes	PLOD2	3	145777225	145914282	587	39	285016	-1.4554	0.92064
Astrocytes	PLSCR4	3	145900122	146003966	632	48	271356	0.90501	0.20329
Astrocytes	MED12L	3	150768452	151164465	1909	110	248675	4.227	2.78e-05
Astrocytes	ARHGEF26	3	153803792	153985616	728	60	278681	-0.22266	0.62593
Astrocytes	SERPINI2	3	167149577	167231732	379	40	275738	-0.9091	0.83186
Astrocytes	WDR49	3	167186289	167406747	865	90	183131	-0.39281	0.7376
Astrocytes	TNIK	3	170770292	171213197	2048	214	259152	1.694	0.091802
Astrocytes	FNDC3B	3	171722418	172128493	1843	209	245267	2.3938	0.020733
Astrocytes	DGKG	3	185842896	186115023	1245	227	233836	1.0644	0.25662
Astrocytes	BCL6	3	187429165	187498513	322	66	277055	-0.32715	0.69216
Astrocytes	ATP13A4	3	193109866	193307810	938	105	246305	-0.51464	0.76398
Astrocytes	FGFR3	4	1760039	1820599	349	87	175090	0.46907	0.44696
Astrocytes	NAT8L	4	2026239	2080816	184	56	179958	-0.74705	0.85516
Astrocytes	ADGRA3	4	22378997	22552677	1124	99	265433	1.0725	0.19015
Astrocytes	IGFBP7	4	57887237	58011551	741	81	338103	-0.028086	0.54818
Astrocytes	SLC4A4	4	72018003	72447804	1574	134	212104	0.85522	0.29747
Astrocytes	MAPK10	4	86923452	87409283	2042	110	280051	0.6251	0.33156
Astrocytes	PTPN13	4	87480468	87746332	1051	38	312312	-0.48084	0.69131
Astrocytes	SPARCL1	4	88384483	88485798	551	50	277502	1.0933	0.14205
Astrocytes	PDLIM5	4	95338008	95599378	1180	82	215537	-0.47156	0.72872
Astrocytes	BMPR1B	4	95644128	96089601	2179	123	283125	-0.34834	0.69659
Astrocytes	ETNPPL	4	109653196	109719235	351	52	266874	-0.99137	0.86663
Astrocytes	FGF2	4	123712568	123829390	664	74	290802	-1.26	0.92616
Astrocytes	SLC7A11	4	139075248	139198572	586	77	237311	0.58762	0.32869
Astrocytes	DCLK2	4	150964426	151188609	1121	75	262848	1.6134	0.066014
Astrocytes	CPE	4	166265097	166429482	1024	58	302821	-1.2049	0.88603
Astrocytes	PALLD	4	169383215	169859608	2574	219	253374	-0.90825	0.89702
Astrocytes	GPM6A	4	176544088	176958842	2350	163	245114	-0.77762	0.8617
Astrocytes	ADCY2	5	7361343	7840194	2310	182	249158	0.91216	0.27432
Astrocytes	CTNND2	5	10961952	11939155	5012	348	233411	1.203	0.24162
Astrocytes	RANBP3L	5	36237950	36337011	435	63	222703	-1.9262	0.98223
Astrocytes	SLC1A3	5	36571457	36698436	671	118	232346	-0.7405	0.84139
Astrocytes	LIFR	5	38465065	38630507	653	72	166870	-0.4677	0.75735
Astrocytes	RHOBTB3	5	95014181	95142071	570	87	244738	0.58021	0.341
Astrocytes	APC	5	112008202	112191936	999	59	231294	0.44497	0.36111
Astrocytes	MCC	5	112347796	112859527	3110	111	297126	1.2917	0.13019
Astrocytes	GRAMD2B	5	125660788	125839853	885	128	258997	-0.4611	0.75998
Astrocytes	ALDH7A1	5	125867533	125966104	479	66	260206	-0.14263	0.61625
Astrocytes	MARCHF3	5	126193406	126401500	924	37	251057	-1.4195	0.93237
Astrocytes	PSD2	5	139140406	139234051	356	71	189979	2.5509	0.011518
Astrocytes	ARHGAP26	5	142114881	142618572	2269	175	228528	-1.2058	0.9417
Astrocytes	STK32A	5	146579526	146777418	1244	115	256510	-1.5041	0.95418
Astrocytes	SPARC	5	151030657	151101615	315	57	207028	0.21739	0.47789
Astrocytes	WWC1	5	167684065	167909308	1253	170	244896	0.44127	0.44538
Astrocytes	SH3PXD2B	5	171742185	171916527	977	79	270327	-0.42315	0.70089
Astrocytes	GMPR	6	16203811	16305780	611	71	225192	1.7117	0.065844
Astrocytes	CARMIL1	6	25244656	25630758	2715	157	267899	-0.47828	0.76852
Astrocytes	GABBR1	6	29560005	29635962	579	55	250920	0.33774	0.43176
Astrocytes	COL21A1	6	55911388	56147544	1279	42	316815	0.76725	0.19959
Astrocytes	OGFRL1	6	71963477	72023267	380	35	321499	0.56962	0.31252
Astrocytes	BCKDHB	6	80781344	81065987	1285	53	287381	-0.84802	0.80167
Astrocytes	FUT9	6	96428845	96673488	1504	91	282452	-2.113	0.98747
Astrocytes	REV3L	6	111610234	111839421	817	58	283507	0.62294	0.29408
Astrocytes	FYN	6	111971535	112229655	1164	78	266446	2.1067	0.025139
Astrocytes	GJA1	6	121721745	121780873	322	39	319001	1.1166	0.14515
Astrocytes	PDE7B	6	136137834	136526709	1654	127	175485	1.9392	0.052372
Astrocytes	MAP3K5	6	136868184	137148656	1094	99	186494	1.874	0.049212
Astrocytes	NHSL1	6	138733180	138928726	945	112	251595	0.60889	0.36122
Astrocytes	REPS1	6	139215620	139344419	619	56	295225	1.1898	0.13193
Astrocytes	UTRN	6	144571434	145184170	2997	153	199452	-1.9087	0.98798
Astrocytes	SASH1	6	148628729	148883185	1448	176	296925	0.416	0.45113
Astrocytes	ITGB8	7	20335345	20465382	641	64	317755	0.47183	0.3367
Astrocytes	AQP1	7	30916415	30975131	270	73	250397	0.4576	0.4226
Astrocytes	GLI3	7	41990547	42312469	1742	162	262417	0.13923	0.55483
Astrocytes	EGFR	7	55051678	55289262	1218	148	231375	0.51103	0.41746
Astrocytes	PON2	7	95024174	95099636	369	53	308758	2.2476	0.014863
Astrocytes	CDHR3	7	105482251	105686877	1065	148	298177	-1.1651	0.92205
Astrocytes	NRCAM	7	107778071	108131841	1894	97	299843	-0.75776	0.81148
Astrocytes	PTPRZ1	7	121478159	121712090	954	83	278900	2.0635	0.026544
Astrocytes	MKLN1	7	130759855	131191398	1809	179	262391	-0.21322	0.69865
Astrocytes	MFHAS1	8	8630864	8786131	1167	91	287752	0.1518	0.48533
Astrocytes	CSGALNACT1	8	19251672	19575261	2071	135	276826	0.2313	0.48906
Astrocytes	CLU	8	27444434	27507328	306	55	286567	2.059	0.024513
Astrocytes	RBPMS	8	30207017	30439778	885	82	248114	-0.55654	0.7587
Astrocytes	ASPH	8	62403115	62662199	1124	95	265612	1.5111	0.090518
Astrocytes	NKAIN3	8	63126501	63922211	4290	122	255716	0.93521	0.23578
Astrocytes	PREX2	8	68829244	69153897	1852	162	271343	1.351	0.13315
Astrocytes	EYA1	8	72099668	72494888	1666	193	258971	0.33699	0.49849
Astrocytes	RNF19A	8	101259285	101383446	496	47	251729	-0.96662	0.84724
Astrocytes	BAALC	8	104117921	104252533	781	79	308275	0.72297	0.26992
Astrocytes	TRPS1	8	116410724	116748299	1083	82	187973	-0.17311	0.62816
Astrocytes	ADCY8	8	131782546	132088012	1761	111	266254	-1.456	0.94812
Astrocytes	PLEC	8	144979321	145085913	528	38	210306	1.849	0.033875
Astrocytes	GLIS3	9	3814128	4335036	3718	302	264396	0.89111	0.32905
Astrocytes	NFIB	9	14071842	14433982	1978	232	191570	-1.1019	0.94244
Astrocytes	FAM189A2	9	71904287	72017372	605	57	296599	0.1741	0.45969
Astrocytes	TRPM3	9	73133979	74096782	4833	213	273448	1.5577	0.11074
Astrocytes	PCSK5	9	78470560	78987255	2962	313	280711	-1.1147	0.93912
Astrocytes	NTRK2	9	87248417	87651985	1918	154	259706	0.72783	0.33116
Astrocytes	DAPK1	9	90077601	90333566	1599	153	245302	0.27551	0.4882
Astrocytes	ABCA1	9	107533283	107725527	1198	165	300331	-0.23758	0.70482
Astrocytes	COL27A1	9	116883231	117082975	1162	182	283364	-1.7876	0.98177
Astrocytes	TNC	9	117771854	117915536	793	78	270338	-0.20817	0.62676
Astrocytes	ASTN2	9	119177504	120212317	5455	267	258099	-1.4692	0.96996
Astrocytes	PFKP	10	3074667	3188997	1102	135	286545	-0.52584	0.76885
Astrocytes	PFKFB3	10	6151843	6287508	991	192	259548	0.032754	0.62347
Astrocytes	NEBL	10	21058900	21498116	2154	152	231131	1.087	0.21489
Astrocytes	ABI1	10	27025525	27185016	862	54	243696	0.021221	0.51668
Astrocytes	PARD3	10	34388488	35139253	3371	146	234675	1.1821	0.17503
Astrocytes	FRMPD2	10	49354602	49517941	646	68	179174	0.79987	0.2836
Astrocytes	CDH23	10	73121691	73585704	2994	279	216659	0.11732	0.63638
Astrocytes	CAMK2G	10	75562259	75669349	357	49	205297	1.4577	0.094703
Astrocytes	NRG3	10	83600070	84756935	5553	296	264910	0.19469	0.60037
Astrocytes	BMPR1A	10	88481396	88694945	964	59	251614	-0.38719	0.68659
Astrocytes	GLUD1	10	88799959	88889776	318	42	287543	0.88904	0.20416
Astrocytes	LGI1	10	95482566	95567916	443	88	255714	1.0866	0.19284
Astrocytes	SORBS1	10	97061530	97356171	1628	129	298934	0.88374	0.24947
Astrocytes	HPSE2	10	100206834	101030632	3756	112	231809	-0.12249	0.62701
Astrocytes	TCF7L2	10	114674978	114937437	1141	154	203119	-0.21434	0.70612
Astrocytes	ABLIM1	10	116180869	116479762	1519	138	247395	1.0629	0.20702
Astrocytes	STK33	11	8403417	8650836	1146	48	306883	-0.16826	0.55735
Astrocytes	IRAG1	11	10584638	10750535	808	93	294925	2.4262	0.011339
Astrocytes	DKK3	11	11974543	12066373	538	84	264409	0.21418	0.4866
Astrocytes	TEAD1	11	12660969	12976284	1204	108	209489	-0.13469	0.63629
Astrocytes	SPON1	11	13949184	14299679	1485	113	288577	-1.8799	0.97771
Astrocytes	SOX6	11	15977995	16532935	2091	113	205558	3.2953	0.001027
Astrocytes	NAV2	11	19337271	20153147	4346	371	240340	1.6521	0.12451
Astrocytes	LGR4	11	27377508	27529338	516	68	246782	-1.4185	0.94271
Astrocytes	CD44	11	35125417	35263949	803	107	282582	-1.7773	0.97664
Astrocytes	SLC1A2	11	35262752	35476610	1100	87	269614	-0.028952	0.5544
Astrocytes	PAMR1	11	35443374	35586848	822	101	289541	-1.4392	0.94315
Astrocytes	LRP4	11	46868268	46975173	360	52	212942	-0.34999	0.71368
Astrocytes	PPFIA1	11	70081806	70240607	637	64	233669	-0.42338	0.72146
Astrocytes	FAT3	11	92012446	92639636	2631	133	230471	-0.25001	0.68509
Astrocytes	MAML2	11	95701440	96111344	2216	213	268216	-0.81224	0.87966
Astrocytes	ARHGAP42	11	100523407	100871656	2055	99	330456	0.22366	0.45479
Astrocytes	YAP1	11	101946151	102114154	757	58	229993	0.27621	0.41876
Astrocytes	MGST1	12	16465076	16540123	323	58	268271	1.0631	0.17418
Astrocytes	PLEKHA5	12	19247626	19539334	1314	72	251690	-1.1855	0.91279
Astrocytes	ST8SIA1	12	22336325	22522648	838	62	294053	-0.44928	0.69415
Astrocytes	SOX5	12	23672438	24750383	5382	384	258120	0.83085	0.36025
Astrocytes	ITPR2	12	26478285	27021131	2662	172	294206	-2.0842	0.99056
Astrocytes	CNTN1	12	41051244	41476214	2183	106	279367	1.2861	0.12833
Astrocytes	PDZRN4	12	41547250	41978392	2511	94	265499	0.80118	0.24549
Astrocytes	METTL7A	12	51282780	51336300	231	45	274204	1.6546	0.060696
Astrocytes	LRP1	12	57487282	57617142	449	100	200851	-0.37999	0.74945
Astrocytes	SRGAP1	12	64203276	64551643	1254	156	251390	1.4348	0.13049
Astrocytes	ACSS3	12	81436797	81660538	1247	66	255643	0.71389	0.25273
Astrocytes	MGAT4C	12	86363037	87267681	4128	97	250043	-0.73182	0.82184
Astrocytes	CHPT1	12	102056417	102132852	432	67	293122	1.9003	0.037386
Astrocytes	RFX4	12	106941685	107166582	876	70	257568	-0.19352	0.6274
Astrocytes	ACACB	12	109519222	109716031	967	92	264889	0.76307	0.2804
Astrocytes	TPCN1	12	113624260	113746390	557	36	193740	-1.9697	0.9826
Astrocytes	STARD13	13	33667272	34285932	3079	214	239565	-0.12962	0.69475
Astrocytes	DCLK1	13	36332789	36740514	2027	178	287525	-1.9794	0.98802
Astrocytes	LHFPL6	13	39907029	40212356	1639	149	262018	0.051571	0.58223
Astrocytes	FOXO1	13	41119801	41275734	610	48	241212	-1.1855	0.89672
Astrocytes	CAB39L	13	49872786	50053221	897	98	236467	0.94123	0.21799
Astrocytes	EDNRB	13	78459616	78584664	741	41	305403	-0.5785	0.73133
Astrocytes	GPC5	13	92015935	93529490	7354	348	257294	-0.75249	0.87981
Astrocytes	FARP1	13	98759893	99112023	2035	240	277642	0.77223	0.34901
Astrocytes	IRS2	13	110396184	110473914	432	66	259515	-0.363	0.69551
Astrocytes	NDRG2	14	21474922	21574098	480	137	243210	-1.7293	0.98028
Astrocytes	PRKD1	14	30035685	30431899	1914	140	209608	0.40952	0.45651
Astrocytes	NPAS3	14	33369115	34283382	4926	437	264685	-0.64018	0.87153
Astrocytes	EGLN3	14	34383421	34455284	383	54	261956	1.2711	0.11821
Astrocytes	SAMD4A	14	54998815	55270033	1217	220	246820	2.3465	0.025512
Astrocytes	HIF1A	14	62127118	62224977	414	52	225306	1.119	0.1798
Astrocytes	ZFP36L1	14	69244372	69298184	272	35	290832	-0.13502	0.56331
Astrocytes	RGS6	14	72363817	73043238	4015	224	274284	-0.018613	0.65377
Astrocytes	STON2	14	81716994	81937789	1084	105	261255	-1.3718	0.94166
Astrocytes	FLRT2	14	85961411	86105040	759	81	291494	0.67464	0.28745
Astrocytes	SLC24A4	14	92753925	92977825	1440	128	275969	-1.5627	0.96139
Astrocytes	CKB	14	103975995	104024196	239	51	227901	-0.83279	0.83335
Astrocytes	RYR3	15	33568177	34168304	3878	323	284558	-1.6774	0.98323
Astrocytes	RORA	15	60770483	61556502	3803	356	251634	0.093395	0.65124
Astrocytes	RASL12	15	65327919	65395707	355	55	157518	-0.9547	0.88512
Astrocytes	ACSBG1	15	78453187	78562049	550	86	288542	1.6401	0.068612
Astrocytes	ARNT2	15	80661692	80900278	1290	143	235801	-0.78905	0.85792
Astrocytes	NTRK3	15	88409948	88835026	2199	165	190746	-0.53427	0.81472
Astrocytes	RGMA	15	93576636	93667443	674	124	250482	0.50951	0.39604
Astrocytes	METRN	16	730173	779655	263	45	212185	-0.83123	0.83701
Astrocytes	CLEC16A	16	11003345	11286046	1505	81	241077	-1.9631	0.98146
Astrocytes	SYT17	16	19144541	19289656	689	153	210446	0.67356	0.36727
Astrocytes	IQCK	16	19692778	19879087	828	54	195054	0.28044	0.45049
Astrocytes	MT2A	16	56607478	56653409	283	48	311336	-1.103	0.88555
Astrocytes	MT1E	16	56624557	56671024	309	59	303657	-0.015751	0.56035
Astrocytes	MTSS2	16	70685107	70754954	485	75	203628	0.31921	0.46444
Astrocytes	GAN	16	81313571	81423803	745	64	240129	-0.083835	0.58071
Astrocytes	ABR	17	896758	1125616	1481	217	243925	0.26736	0.54183
Astrocytes	ACADVL	17	7085444	7138586	222	70	170644	1.7525	0.073842
Astrocytes	ATP1B2	17	7519254	7571089	257	29	300285	0.2741	0.3961
Astrocytes	GFAP	17	42972994	43027920	273	48	303114	1.2793	0.12122
Astrocytes	ANKFN1	17	54195836	54570007	1529	106	252384	0.45572	0.39896
Astrocytes	MSI2	17	55298931	55772050	2390	277	240453	-0.24211	0.76233
Astrocytes	PRKCA	17	64263760	64816862	3268	201	273690	-0.37167	0.76108
Astrocytes	PITPNC1	17	65338397	65703379	1681	217	238535	-0.58789	0.83947
Astrocytes	SOX9	17	70082161	70132561	226	46	211384	-0.61106	0.78476
Astrocytes	SLC39A11	17	70632085	71123853	2988	280	239824	0.72909	0.38864
Astrocytes	ITGB4	17	73682516	73763899	343	91	190724	0.20472	0.54471
Astrocytes	COLEC12	18	309355	535729	1546	162	296236	0.93221	0.24579
Astrocytes	LAMA1	18	6931743	7152813	1269	192	244185	-0.80803	0.87358
Astrocytes	CABLES1	18	20679528	20850434	771	102	219261	-1.6406	0.97226
Astrocytes	AQP4	18	24422007	24480735	454	43	175443	-0.59342	0.773
Astrocytes	DTNA	18	32038254	32481808	1975	109	228318	-0.67646	0.82336
Astrocytes	SLC14A1	18	43269088	43342485	528	49	303878	1.6868	0.044268
Astrocytes	MAPK4	18	48051484	48268196	1015	116	224615	-1.1965	0.92197
Astrocytes	CDH20	18	58965815	59247123	1293	214	233520	1.5023	0.14016
Astrocytes	BCL2	18	60780579	61022011	1141	206	256762	-2.3262	0.99678
Astrocytes	ZNF516	18	74059637	74242146	994	137	238735	-1.5749	0.96916
Astrocytes	PALM	19	673953	758330	652	118	275491	-0.28435	0.69658
Astrocytes	APC2	19	1411269	1483243	317	79	173044	-0.21792	0.70387
Astrocytes	RFX2	19	5983175	6145664	812	66	200888	0.41341	0.4186
Astrocytes	COL5A3	19	10060237	10156147	658	98	320365	-0.71083	0.80763
Astrocytes	EPS15L1	19	16456055	16617823	673	64	229489	-0.3946	0.71387
Astrocytes	APOE	19	45374039	45422650	246	65	283314	-1.7814	0.97509
Astrocytes	HIF3A	19	46765303	46856690	597	73	299438	-1.3513	0.92968
Astrocytes	TTYH1	19	54891605	54957899	527	78	232308	1.5923	0.078812
Astrocytes	PLCB1	20	8077912	8875547	3965	303	285486	-2.5757	0.9989
Astrocytes	CST3	20	23598534	23653685	309	35	245685	0.42135	0.35444
Astrocytes	ACSS1	20	24976866	25073818	482	77	234603	0.096276	0.54892
Astrocytes	SNTA1	20	31985763	32066698	224	63	150605	2.4767	0.015008
Astrocytes	ZHX3	20	39797089	39963766	614	57	231988	-0.61743	0.77263
Astrocytes	SDC4	20	43943928	44012064	343	55	253514	-0.57617	0.7484
Astrocytes	EYA2	20	45488263	45827492	1869	185	244709	-1.1638	0.92853
Astrocytes	TSHZ2	20	51553946	52121869	2727	320	249229	0.0042578	0.68272
Astrocytes	CECR2	22	17921630	18043845	781	103	273267	0.25586	0.48473
Astrocytes	SLC25A18	22	18008030	18083651	398	93	243891	-1.1102	0.91519
Astrocytes	BCR	22	23487402	23670224	1057	79	225672	-0.30876	0.67439
Astrocytes	KIAA1671	22	25313676	25603415	1233	140	260565	-0.5618	0.78933
Astrocytes	GRK3	22	25925861	26135259	917	52	247443	1.4675	0.093424
Astrocytes	ZNRF3	22	29244755	29463476	866	64	251527	1.4325	0.093302
Astrocytes	TIMP3	22	33161802	33269028	575	66	262825	0.36618	0.40156
Astrocytes	PHF21B	22	45267042	45440809	1095	111	269751	-1.1939	0.91789
Astrocytes	KIAA0930	22	45578123	45671650	700	73	254196	0.94061	0.20042
Cell type	DaNs
NGENES	3558
P-VALUE	0.040758
Group	Controls+IPD
Cell type	GENE	CHR	START	STOP	NSNPS	NPARAM	N	ZSTAT	P
DaNs	ACAP3	1	1217764	1278304	377	62	175605	0.33763	0.48226
DaNs	GNB1	1	1706725	1857552	572	69	197311	0.3664	0.4318
DaNs	PRKCZ	1	1946909	2126834	1030	102	209338	0.39422	0.43238
DaNs	AJAP1	1	4680105	4853851	1258	140	295461	1.8514	0.052957
DaNs	KCNAB2	1	6017358	6171253	825	106	248285	0.97128	0.22811
DaNs	CHD5	1	6151847	6275194	623	78	266249	0.88374	0.23755
DaNs	ACOT7	1	6314332	6488826	969	55	253631	-0.49364	0.73536
DaNs	DNAJC11	1	6684228	6796966	448	49	256056	-1.2398	0.9018
DaNs	CAMTA1	1	6810384	7839766	4798	339	258770	-0.38563	0.80021
DaNs	RERE	1	8402464	8912699	1613	63	220341	-0.060637	0.55593
DaNs	CLSTN1	1	9779079	9919550	692	59	135601	1.2573	0.16355
DaNs	UBE4B	1	10058041	10251297	745	50	231411	2.2277	0.019566
DaNs	KIF1B	1	10235606	10451664	1009	35	310922	1.1191	0.12188
DaNs	PEX14	1	10500003	10700815	766	65	252551	0.40123	0.38304
DaNs	MTOR	1	11156588	11357614	734	38	268665	0.80147	0.2292
DaNs	FBXO2	1	11697924	11749888	265	63	244664	1.1196	0.17938
DaNs	VPS13D	1	12255101	12582099	1221	73	227986	1.1954	0.16382
DaNs	PRDM2	1	13991714	14161574	905	53	295128	0.020435	0.53039
DaNs	KAZN	1	14184646	15454544	7659	498	268916	-0.65622	0.86825
DaNs	DNAJC16	1	15818343	15908228	410	32	290374	0.83815	0.18558
DaNs	SPEN	1	16139359	16276951	573	54	233916	-1.5134	0.95041
DaNs	FBXO42	1	16563339	16713965	542	35	274224	0.89296	0.18133
DaNs	NBPF1	1	16878922	16975100	28	17	6458	-0.067145	0.71003
DaNs	CROCC	1	17213445	17309474	352	50	103077	1.5741	0.10063
DaNs	ATP13A2	1	17302453	17373467	290	39	292456	0.019644	0.50114
DaNs	ARHGEF10L	1	17811693	18034370	1143	120	207863	-0.70338	0.84123
DaNs	UBR4	1	19391000	19571812	678	45	267358	0.36741	0.37018
DaNs	CAPZB	1	19655267	19847066	1103	68	281375	0.93345	0.18946
DaNs	OTUD3	1	20173356	20249438	386	52	296950	0.10919	0.49607
DaNs	VWA5B1	1	20582412	20691662	665	74	295533	1.4185	0.093753
DaNs	CAMK2N1	1	20798884	20847728	215	53	213242	-0.34932	0.72095
DaNs	HP1BP3	1	21059170	21148808	272	38	281705	0.92718	0.19351
DaNs	EIF4G3	1	21122785	21538381	1382	57	260829	2.3799	0.009567
DaNs	RAP1GAP	1	21912708	22031010	632	101	315194	0.85916	0.25625
DaNs	USP48	1	21994791	22144688	787	69	290217	0.60523	0.32109
DaNs	CDC42	1	22344120	22429439	449	51	297901	3.0899	0.001335
DaNs	EPHB2	1	23002263	23251823	1194	141	174526	-0.50862	0.79682
DaNs	KDM1A	1	23310937	23420184	335	52	213190	-0.70517	0.8079
DaNs	LUZP1	1	23400516	23539301	526	43	276188	0.15676	0.44905
DaNs	SRSF10	1	24282935	24341953	16	5	153141	-0.79432	0.79435
DaNs	NIPAL3	1	24707245	24809473	536	50	233274	-0.60425	0.74921
DaNs	RSRP1	1	25558740	25609010	171	37	93402	-1.471	0.96587
DaNs	MACO1	1	25722388	25836700	421	33	175947	2.0363	0.022585
DaNs	MAN1C1	1	25908959	26121258	910	72	153567	1.0155	0.22592
DaNs	DHDDS	1	26723773	26807797	338	60	220564	0.91213	0.22844
DaNs	ARID1A	1	26987522	27118601	374	43	223334	1.2165	0.15048
DaNs	ZDHHC18	1	27118201	27194092	212	50	199263	0.6432	0.35271
DaNs	AHDC1	1	27850756	27965463	355	67	173491	-2.0334	0.99053
DaNs	STX12	1	28064694	28160963	334	37	158105	-0.7787	0.80713
DaNs	EYA3	1	28286855	28450173	722	70	218124	0.85186	0.25474
DaNs	PHACTR4	1	28661093	28836881	765	27	299882	-1.6592	0.94057
DaNs	TRNAU1AP	1	28844529	28915057	219	42	248952	-2.2925	0.99253
DaNs	YTHDF2	1	29028133	29106287	270	42	194484	0.57596	0.33145
DaNs	EPB41	1	29178603	29456558	1068	77	222610	0.35156	0.43256
DaNs	SRSF4	1	29464250	29543637	336	49	244476	0.92831	0.22469
DaNs	PTPRU	1	29528028	29663325	589	80	266143	-0.058699	0.59749
DaNs	PUM1	1	31394353	31573838	796	51	220280	-1.549	0.94854
DaNs	ZCCHC17	1	31734832	31848569	466	33	273451	-1.6184	0.9447
DaNs	KHDRBS1	1	32444295	32536460	244	68	171061	-0.59843	0.82591
DaNs	KPNA6	1	32538644	32652169	302	45	214333	-1.1429	0.91413
DaNs	BSDC1	1	32820704	32895062	210	56	114189	-1.4217	0.96218
DaNs	ZBTB8OS	1	33076421	33151565	347	24	232867	-1.7076	0.96396
DaNs	RBBP4	1	33081749	33161812	389	28	235403	-1.7078	0.96528
DaNs	YARS1	1	33230840	33318633	298	43	214441	1.5394	0.083572
DaNs	PHC2	1	33779224	33876194	398	42	302501	0.56772	0.29407
DaNs	CSMD2	1	33969609	34666443	3481	317	241674	-1.46	0.97353
DaNs	DLGAP3	1	35321037	35426083	304	97	206083	-0.49808	0.79403
DaNs	SFPQ	1	35631981	35693766	327	41	138286	-0.4607	0.76164
DaNs	ZMYM4	1	35699444	35897545	692	57	146223	-0.26988	0.68748
DaNs	KIAA0319L	1	35889091	36058037	574	63	139144	0.40822	0.44474
DaNs	NCDN	1	35988311	36042380	160	45	156703	0.62062	0.37654
DaNs	AGO4	1	36238231	36333491	305	45	205013	1.0823	0.19712
DaNs	AGO1	1	36300412	36405211	338	73	140787	0.27141	0.53711
DaNs	AGO3	1	36361364	36532360	532	66	124185	-0.25647	0.71904
DaNs	THRAP3	1	36655017	36780958	360	59	180778	0.0779	0.57601
DaNs	STK40	1	36795225	36886525	400	74	245440	1.3385	0.12476
DaNs	GRIK3	1	37251128	37534844	1251	156	216488	-0.16035	0.69445
DaNs	MEAF6	1	37945561	38015420	312	48	249261	1.7715	0.050092
DaNs	EPHA10	1	38171646	38265824	466	59	290364	0.71299	0.25848
DaNs	INPP5B	1	38316369	38447729	501	55	246741	1.3393	0.10864
DaNs	MACF1	1	39514839	39962810	1719	82	242150	1.2579	0.13897
DaNs	RLF	1	40592041	40716593	338	69	190224	0.029679	0.60211
DaNs	SMAP2	1	40804378	40898998	375	72	269471	0.31248	0.45044
DaNs	NFYC	1	41122242	41247275	491	57	290304	0.1773	0.46998
DaNs	SCMH1	1	41482871	41742815	1029	48	286434	-0.07239	0.54083
DaNs	HIVEP3	1	41962036	42536596	2627	147	252641	1.4371	0.11694
DaNs	FOXJ3	1	42632210	42836548	689	57	247183	-0.54971	0.7438
DaNs	RIMKLA	1	42811468	42899900	387	41	301044	-0.58236	0.72152
DaNs	CCDC30	1	42965560	43130335	755	38	317808	-1.1427	0.86195
DaNs	PTPRF	1	43956708	44099343	710	53	217485	0.68803	0.27203
DaNs	ATP6V0B	1	44405118	44453972	138	29	273691	-2.1843	0.98977
DaNs	ERI3	1	44676742	44856315	610	56	224548	-0.59112	0.76776
DaNs	PTCH2	1	45275516	45344226	310	37	205027	-0.055153	0.57257
DaNs	EIF2B3	1	45306194	45487394	810	38	253718	0.60789	0.27519
DaNs	ZSWIM5	1	45472071	45707250	763	52	249717	-1.5268	0.94965
DaNs	GPBP1L1	1	46082976	46188782	424	30	242449	-1.1098	0.86419
DaNs	MAST2	1	46234269	46511796	1126	40	230187	-2.2696	0.98764
DaNs	ATPAF1	1	47090711	47169099	329	26	196951	-0.60175	0.73351
DaNs	CMPK1	1	47764469	47854511	460	41	218929	1.0052	0.17098
DaNs	AGBL4	1	48988527	50524626	5106	131	188249	1.308	0.15351
DaNs	ELAVL4	1	50478686	50679442	572	90	186506	1.0235	0.2325
DaNs	FAF1	1	50896935	51460936	1705	76	200303	-1.4203	0.94707
DaNs	RNF11	1	51666945	51749119	401	24	118064	-0.38639	0.70431
DaNs	EPS15	1	51809935	52020026	977	48	300601	0.94683	0.1993
DaNs	OSBPL9	1	52047546	52264891	674	68	180808	1.2085	0.17291
DaNs	NRDC	1	52244864	52379609	580	53	211900	-1.3885	0.93823
DaNs	BTF3L4	1	52486857	52566388	325	34	167914	-0.55261	0.76854
DaNs	ZFYVE9	1	52572678	52822358	871	56	148727	-0.44361	0.74969
DaNs	TUT4	1	52878947	53053764	636	63	211358	-1.2633	0.93116
DaNs	ZYG11B	1	53157126	53303014	677	43	254078	3.0724	0.001091
DaNs	ECHDC2	1	53351582	53427846	240	54	177345	1.9395	0.047242
DaNs	SCP2	1	53357901	53527289	853	48	282188	0.74362	0.26198
DaNs	LRP8	1	53698036	53828821	578	74	237741	-1.5456	0.9542
DaNs	SSBP3	1	54681104	54907068	1162	169	247205	-0.71109	0.84762
DaNs	USP24	1	55522032	55716039	805	46	244218	-1.6265	0.95766
DaNs	PRKAA2	1	57075990	57191008	580	47	311556	-0.70472	0.75646
DaNs	DAB1	1	57450453	58751211	6662	333	250641	-0.79593	0.8888
DaNs	MYSM1	1	59110411	59200747	567	34	238370	0.33666	0.36157
DaNs	FGGY	1	59727625	60238402	2054	154	231228	0.52278	0.41174
DaNs	HOOK1	1	60245458	60352050	403	50	253946	0.20385	0.48797
DaNs	PATJ	1	62173149	62639592	2392	182	264601	-1.6107	0.97283
DaNs	KANK4	1	62691837	62820083	779	83	268686	1.4098	0.098281
DaNs	DOCK7	1	62910397	63189039	855	47	189385	-2.4785	0.99489
DaNs	EFCAB7	1	63954013	64061041	445	39	269203	-0.42692	0.67383
DaNs	RAVER2	1	65175778	65308915	471	65	250669	-0.15594	0.63527
DaNs	JAK1	1	65288906	65467593	754	65	276744	-0.038357	0.5704
DaNs	DNAJC6	1	65685133	65891552	906	69	276724	-0.39845	0.67825
DaNs	LEPR	1	65851335	66113176	1046	63	309236	-0.073654	0.53384
DaNs	PDE4B	1	66223193	66850262	2697	176	253498	-0.93698	0.89181
DaNs	SGIP1	1	66964066	67220768	1361	55	318709	2.2272	0.012086
DaNs	DNAI4	1	67268568	67425907	544	77	264747	-0.77525	0.827
DaNs	MIER1	1	67355578	67464302	402	47	270726	-0.94187	0.85145
DaNs	LRRC7	1	69998230	70599171	2618	144	280137	-0.62544	0.80306
DaNs	SRSF11	1	70636365	70727703	293	41	198310	-0.54593	0.77628
DaNs	ANKRD13C	1	70714685	70855471	494	71	211050	-0.24245	0.68432
DaNs	ZRANB2	1	71518974	71581972	230	56	252334	0.60505	0.34621
DaNs	NEGR1	1	71858625	72783533	3574	181	229663	0.83396	0.30888
DaNs	ERICH3	1	75023795	75174422	554	80	226231	2.1393	0.024949
DaNs	SLC44A5	1	75657816	76116698	2097	112	251091	0.45958	0.38844
DaNs	ACADM	1	76155043	76239355	519	36	259096	-0.015721	0.51321
DaNs	ST6GALNAC5	1	77298126	77543223	1137	86	238578	-0.14827	0.61894
DaNs	ZZZ3	1	78018160	78184119	513	48	250847	0.26429	0.44046
DaNs	USP33	1	78151672	78260564	349	52	237848	0.59608	0.34417
DaNs	MIGA1	1	78210309	78355225	462	82	231179	0.39873	0.45352
DaNs	GIPC2	1	78475646	78614129	555	60	291925	1.5801	0.070382
DaNs	ADGRL2	1	82231082	82468107	1192	87	260169	1.1446	0.15894
DaNs	PRKACB	1	84508745	84714181	679	68	208273	-0.12646	0.60909
DaNs	DDAH1	1	85774168	86079046	1461	123	258013	1.9534	0.040758
DaNs	ODF2L	1	86802507	86897025	532	38	284205	0.49474	0.31339
DaNs	SH3GLB1	1	87135253	87223867	344	58	253591	-0.69735	0.81168
DaNs	HS2ST1	1	87345335	87585681	1041	38	230118	0.093287	0.48407
DaNs	PKN2	1	89114876	89311938	911	36	235859	0.28576	0.40654
DaNs	ZNF644	1	91370855	91522812	549	58	225164	-1.9404	0.98264
DaNs	BTBD8	1	92510862	92623397	408	47	236111	0.70603	0.27956
DaNs	GLMN	1	92701955	92799566	336	47	145663	-0.64056	0.80466
DaNs	RPAP2	1	92729522	92863732	484	59	144789	-0.44059	0.75175
DaNs	EVI5	1	92964253	93292961	1365	41	222335	0.034725	0.49917
DaNs	DIPK1A	1	93288286	93462079	584	46	193836	0.57848	0.31134
DaNs	MTF2	1	93509792	93614638	422	63	237508	1.9549	0.037428
DaNs	FNBP1L	1	93878688	94030218	519	80	165475	0.5589	0.40397
DaNs	GCLM	1	94342590	94410154	321	35	312952	-1.6347	0.95254
DaNs	ABCD3	1	94848933	94994219	387	56	205382	0.62792	0.31921
DaNs	PTBP2	1	97152161	97290605	623	53	231805	1.2511	0.12105
DaNs	DPYD	1	97533299	98421615	3842	227	257534	1.1955	0.21955
DaNs	PLPPR4	1	99694848	99785140	472	60	278462	0.3473	0.41917
DaNs	AGL	1	100280633	100399579	532	43	332435	-0.33539	0.62655
DaNs	SLC30A7	1	101326632	101562821	824	42	182344	-0.13284	0.59881
DaNs	EXTL2	1	101327928	101396548	243	46	152403	0.71643	0.32113
DaNs	OLFM3	1	102258126	102497790	1281	154	279098	-0.84874	0.85948
DaNs	RNPC3	1	104033323	104107861	236	73	193324	-0.51449	0.79341
DaNs	AMY2B	1	104060894	104132156	241	78	189432	-1.2387	0.94145
DaNs	VAV3	1	108103782	108542545	2296	157	283329	0.8726	0.27139
DaNs	FAM102B	1	109067653	109191949	437	38	260488	0.32644	0.42122
DaNs	WDR47	1	109502835	109619860	543	65	291695	-0.33502	0.68533
DaNs	ELAPOR1	1	109621585	109759403	742	86	289240	-0.093784	0.6003
DaNs	GNAI3	1	110056186	110148465	355	63	217267	2.5523	0.009357
DaNs	KCND3	1	112308444	112567147	1290	173	266315	0.44287	0.45102
DaNs	CTTNBP2NL	1	112903800	113013786	406	46	266106	-0.65006	0.7574
DaNs	ST7L	1	113056140	113197040	480	47	262544	1.454	0.08324
DaNs	CAPZA1	1	113127075	113224241	305	40	254375	1.3345	0.10321
DaNs	MAGI3	1	113898087	114238545	1123	70	264325	1.1349	0.1498
DaNs	PHTF1	1	114229824	114337165	316	47	249315	1.0528	0.17486
DaNs	RSBN1	1	114294454	114390070	274	53	244111	0.62949	0.31784
DaNs	TRIM33	1	114925399	115088781	721	54	252087	0.52792	0.34149
DaNs	CSDE1	1	115249534	115335671	309	53	177863	-0.27936	0.69703
DaNs	ATP1A1	1	116879802	116958069	285	39	197710	0.29237	0.46737
DaNs	MAN1A2	1	117875085	118078320	816	46	299760	-0.85119	0.80685
DaNs	SRGAP2B	1	143880897	144104426	3	2	1283	0.85016	0.35784
DaNs	NBPF9	1	144776743	144840407	4	2	1448	-0.47763	0.83066
DaNs	PDE4DIP	1	144841424	145111186	89	33	74990	-0.18429	0.72243
DaNs	RNF115	1	145575990	145699005	306	38	224853	1.9332	0.030476
DaNs	CHD1L	1	146679291	146777447	598	40	315612	-0.80649	0.78501
DaNs	NBPF15	1	148520986	148606267	32	23	16562	0.90454	0.39236
DaNs	SV2A	1	149864870	149924434	200	32	206072	-0.98293	0.87869
DaNs	VPS45	1	150004350	150127505	627	31	140711	0.62136	0.31668
DaNs	RPRD2	1	150301624	150459042	778	35	271040	-0.40528	0.63804
DaNs	ENSA	1	150584599	150637098	234	47	239646	0.86861	0.23682
DaNs	ARNT	1	150772181	150884244	361	49	225081	2.0381	0.028758
DaNs	MLLT11	1	150997151	151050973	252	48	223570	-0.77664	0.83918
DaNs	PIP5K1A	1	151136021	151232007	346	39	159364	-0.52206	0.76431
DaNs	PSMD4	1	151192176	151249955	210	41	172197	-0.83387	0.85494
DaNs	POGZ	1	151365200	151480753	342	39	220458	-0.081492	0.59243
DaNs	SNX27	1	151549454	151681559	408	58	218507	2.0196	0.031737
DaNs	THEM4	1	151833342	151917361	322	31	309084	-2.2235	0.98704
DaNs	INTS3	1	153665526	153756555	287	44	237066	-0.71769	0.80448
DaNs	GATAD2B	1	153767201	153930451	511	43	247421	-1.1021	0.87518
DaNs	TPM3	1	154117780	154199611	236	60	207224	1.2596	0.15091
DaNs	UBAP2L	1	154157427	154253986	312	45	202876	1.622	0.068629
DaNs	ADAR	1	154544533	154635456	302	37	251032	0.87586	0.20015
DaNs	KCNN3	1	154659938	154877754	926	167	286850	1.0251	0.22688
DaNs	RUSC1	1	155255640	155310909	159	44	180015	1.0848	0.20284
DaNs	ASH1L	1	155295052	155567324	690	105	152121	2.2235	0.032225
DaNs	DAP3	1	155622693	155718801	240	72	186080	0.11442	0.58763
DaNs	GON4L	1	155709450	155864185	454	54	214546	-0.23154	0.66518
DaNs	SYT11	1	155794260	155864990	204	50	233460	0.34497	0.4571
DaNs	CCT3	1	156268752	156343206	278	48	240428	-1.0398	0.87675
DaNs	ARHGEF11	1	156894632	157050512	702	52	320290	-0.35458	0.66142
DaNs	CADM3	1	159106377	159182932	368	84	192276	-0.91062	0.88638
DaNs	COPA	1	160248377	160348354	363	67	224351	-0.22679	0.66682
DaNs	SDHC	1	161249166	161344541	582	48	309014	0.73529	0.2613
DaNs	ATF6	1	161701034	161943860	1085	44	322657	0.30757	0.38536
DaNs	NOS1AP	1	162004581	162349813	1975	131	289587	-1.2531	0.92745
DaNs	UHMK1	1	162431964	162509419	340	47	241347	-1.3031	0.91186
DaNs	PBX1	1	164493597	164831067	1555	205	257588	0.45265	0.46226
DaNs	MGST3	1	165565110	165635373	489	50	290445	0.21278	0.44104
DaNs	UCK2	1	165761732	165890855	585	98	165725	-0.27824	0.71218
DaNs	POU2F1	1	167155066	167406582	1043	69	216951	-0.45419	0.73428
DaNs	DCAF6	1	167870797	168055081	755	51	154130	-0.88725	0.86224
DaNs	GPR161	1	168038780	168141905	426	59	222552	1.2269	0.1471
DaNs	TIPRL	1	168113171	168181352	329	37	237459	2.2739	0.014321
DaNs	ATP1B1	1	169040947	169111960	414	79	271515	1.29	0.12662
DaNs	NME7	1	169091258	169372186	1556	47	291776	0.20191	0.39998
DaNs	BLZF1	1	169302122	169375782	351	45	285733	0.38173	0.37911
DaNs	KIFAP3	1	169880461	170078882	1077	39	257947	-0.68389	0.76162
DaNs	PRRC2C	1	171419652	171572650	688	51	269395	0.2969	0.4029
DaNs	DNM3	1	171775618	172397606	2667	150	248215	1.6164	0.085342
DaNs	SUCO	1	172466494	172590973	454	54	199756	-0.64689	0.79039
DaNs	KLHL20	1	173649063	173765960	399	38	154677	-0.038697	0.59097
DaNs	RC3H1	1	173890352	173997210	394	39	221604	-0.63151	0.78306
DaNs	RABGAP1L	1	174093552	174974445	3241	54	244950	-1.5164	0.94119
DaNs	COP1	1	175903967	176211386	1228	56	254426	-0.98928	0.85815
DaNs	ASTN1	1	176816441	177169024	1527	118	246927	-0.83464	0.85695
DaNs	RASAL2	1	178027864	178458649	1544	60	201807	2.5477	0.008538
DaNs	RALGPS2	1	178659300	178900975	1012	67	241874	0.13259	0.50241
DaNs	ABL2	1	179058462	179233819	731	51	257793	-2.0157	0.98079
DaNs	TOR1AIP2	1	179799102	179882867	375	40	242661	-0.66983	0.77608
DaNs	CEP350	1	179888908	180094015	905	49	266310	-0.81235	0.81243
DaNs	ACBD6	1	180247352	180507022	1217	50	249074	0.32795	0.40022
DaNs	XPR1	1	180566146	180869415	1503	67	172550	0.36882	0.42267
DaNs	CACNA1E	1	181417447	181785920	1749	169	235745	-0.23886	0.71393
DaNs	DHX9	1	182773439	182867117	406	43	140651	-0.17082	0.66207
DaNs	LAMC1	1	182957572	183124727	985	32	290874	0.55637	0.24317
DaNs	NMNAT2	1	183207372	183422634	969	78	248001	0.049901	0.52728
DaNs	SMG7	1	183406506	183533328	342	64	210412	-0.097488	0.62521
DaNs	RGL1	1	183570208	183907666	1603	100	283918	-0.30733	0.66865
DaNs	TSEN15	1	183985811	184053346	390	35	136682	-0.072412	0.59882
DaNs	C1orf21	1	184321150	184608155	1327	92	248387	-0.73639	0.8211
DaNs	EDEM3	1	184649625	184759041	584	38	169361	-1.6605	0.96069
DaNs	SWT1	1	185091155	185270913	726	47	136588	-0.6367	0.79415
DaNs	TPR	1	186270784	186379883	427	50	242592	1.4559	0.091898
DaNs	ODR4	1	186309890	186400503	362	52	240017	1.316	0.12269
DaNs	RO60	1	192993552	193070907	232	45	237709	-1.5716	0.96235
DaNs	CDC73	1	193056088	193233945	678	41	265465	-1.8105	0.96999
DaNs	KCNT2	1	196184913	196612690	1603	63	197627	0.25369	0.46635
DaNs	DENND1B	1	197463878	197779623	1032	56	203390	-0.58898	0.76071
DaNs	CAMSAP2	1	200673686	200839832	712	54	291956	-1.3386	0.92039
DaNs	NAV1	1	201473243	201806102	1713	188	253580	-1.8639	0.98606
DaNs	IPO9	1	201763288	201863422	431	58	189346	-0.69848	0.81591
DaNs	PPP1R12B	1	202282830	202567697	931	67	178740	-1.16	0.90344
DaNs	KDM5B	1	202686532	202812549	553	45	276141	-0.57916	0.74202
DaNs	ATP2B4	1	203560915	203723209	869	112	194321	-1.3079	0.94625
DaNs	PLEKHA6	1	204177979	204364057	1011	84	257771	-1.5569	0.95327
DaNs	LRRN2	1	204576298	204689597	618	81	217630	0.57918	0.35044
DaNs	NFASC	1	204762782	205001950	1413	117	223184	0.31432	0.479
DaNs	DSTYK	1	205101631	205215727	464	45	274974	0.47912	0.32729
DaNs	CD55	1	207459817	207544311	365	37	257485	0.12642	0.46434
DaNs	CD46	1	207890383	207978861	377	49	228623	0.654	0.29217
DaNs	PLXNA2	1	208185587	208452665	1413	146	250981	0.60355	0.36575
DaNs	SYT14	1	210076519	210347636	1107	48	184575	-1.6776	0.95944
DaNs	RCOR3	1	211397708	211499727	466	48	303469	-0.69526	0.78518
DaNs	INTS7	1	212103741	212244002	667	41	341483	0.39353	0.36878
DaNs	NSL1	1	212889495	213000139	664	29	324986	0.54097	0.27213
DaNs	FLVCR1	1	212996597	213082705	591	31	336818	-0.03607	0.47339
DaNs	ESRRG	1	216666588	217346097	3681	266	271127	-2.5825	0.99883
DaNs	GPATCH2	1	217593834	217839426	1127	105	245443	-2.1652	0.99137
DaNs	LYPLAL1	1	219312192	219396207	323	40	211814	0.86655	0.22327
DaNs	EPRS1	1	220131940	220255000	618	45	281446	1.6538	0.049036
DaNs	RAB3GAP2	1	220311610	220480843	636	62	257190	0.012711	0.5604
DaNs	MARK1	1	220666568	220847799	712	49	234286	-0.69653	0.79822
DaNs	MIA3	1	222756444	222851351	380	44	293291	-0.63108	0.76692
DaNs	SUSD4	1	223384161	223572564	750	65	241515	0.021194	0.53438
DaNs	FBXO28	1	224266789	224359749	570	31	197969	2.2295	0.01307
DaNs	NVL	1	224405036	224552891	623	60	217979	0.82688	0.27041
DaNs	WDR26	1	224562845	224657001	372	34	195646	0.024156	0.52899
DaNs	CNIH3	1	224699563	224938269	1225	83	251003	-0.46389	0.72716
DaNs	DNAH14	1	225082356	225596996	2669	64	274184	0.11911	0.49011
DaNs	ENAH	1	225664534	225875845	833	68	266091	0.3234	0.43581
DaNs	ACBD3	1	226322380	226409423	393	51	219718	1.0092	0.18809
DaNs	COQ8A	1	227049589	227185246	676	101	238463	1.9949	0.037581
DaNs	CDC42BPA	1	227167566	227541193	2370	37	349250	1.8346	0.025698
DaNs	ARF1	1	228235361	228296913	208	57	178285	0.9615	0.25773
DaNs	RAB4A	1	229371809	229451641	310	48	255928	0.888	0.21087
DaNs	GALNT2	1	230167956	230427875	1529	136	281960	-1.8617	0.98158
DaNs	PGBD5	1	230447392	230596674	861	107	268493	0.58751	0.35394
DaNs	TTC13	1	231031987	231149618	570	39	310317	0.97082	0.15657
DaNs	EGLN1	1	231489497	231595790	538	25	312585	1.9748	0.017857
DaNs	SIPA1L2	1	232523711	232800907	1607	153	251770	3.1785	0.001824
DaNs	NTPCR	1	233051277	233124548	326	36	277681	1.1441	0.14392
DaNs	PCNX2	1	233109855	233466459	1929	153	276488	0.79599	0.30341
DaNs	MAP3K21	1	233428514	233530894	576	58	277079	-1.144	0.88297
DaNs	TARBP1	1	234517059	234649863	787	101	326877	0.53233	0.35202
DaNs	TOMM20	1	235262656	235327256	230	33	290760	1.2775	0.11007
DaNs	ARID4B	1	235320210	235526532	835	36	255949	0.76069	0.20843
DaNs	LYST	1	235814331	236082008	883	64	210728	-0.72771	0.79534
DaNs	GPR137B	1	236270832	236425314	960	77	296624	-0.47185	0.7115
DaNs	MTR	1	236923581	237077281	727	61	263226	-1.5202	0.94427
DaNs	FMN2	1	240220185	240648491	2440	168	257750	-0.47867	0.76954
DaNs	RGS7	1	240928817	241555505	3414	273	262798	-0.97971	0.92072
DaNs	CEP170	1	243277730	243454284	520	48	194719	1.8204	0.044388
DaNs	SDCCAG8	1	243384307	243673393	992	89	231521	2.6666	0.006554
DaNs	AKT3	1	243641535	244049381	1346	76	193984	3.8008	0.000151
DaNs	HNRNPU	1	245003602	245062827	235	75	186018	-0.79611	0.86804
DaNs	EFCAB2	1	245098171	245298530	1056	73	236355	2.5687	0.00676
DaNs	KIF26B	1	245283287	245876428	3614	330	258357	-0.63876	0.86477
DaNs	SMYD3	1	245902642	246705644	5137	201	281526	0.50088	0.43102
DaNs	CNST	1	246694639	246841884	791	78	281822	-0.46027	0.715
DaNs	AHCTF1	1	246992400	247129726	632	76	216129	-1.0785	0.89312
DaNs	SH3YL1	2	208136	299820	328	35	260484	0.38587	0.35517
DaNs	MYT1L	2	1782885	2370147	3234	198	232912	-0.90233	0.9029
DaNs	EIPR1	2	3182741	3416653	1342	81	276992	0.048836	0.51786
DaNs	TRAPPC12	2	3348446	3493342	924	87	219560	-0.48161	0.7433
DaNs	RNF144A	2	7022523	7219011	1010	90	299871	0.87293	0.2183
DaNs	KIDINS220	2	8855295	9012755	585	83	211190	-1.3571	0.94431
DaNs	MBOAT2	2	8986701	9178876	731	59	203008	0.17506	0.51366
DaNs	ASAP2	2	9311894	9555812	1125	89	205816	-0.45135	0.736
DaNs	ITGB1BP1	2	9535810	9598698	283	37	205415	-1.2319	0.90722
DaNs	ADAM17	2	9619392	9730917	495	68	218004	-0.60013	0.77459
DaNs	YWHAQ	2	9714096	9806184	448	89	233934	-0.2181	0.66708
DaNs	HPCAL1	2	10408015	10577743	1083	148	296080	-0.15561	0.64796
DaNs	NOL10	2	10700892	10865113	932	43	315936	-1.8353	0.9603
DaNs	ROCK2	2	11309894	11519711	944	50	274330	-0.33395	0.64111
DaNs	GREB1	2	11639242	11792914	830	113	219558	-0.36931	0.73288
DaNs	LPIN1	2	11782705	11977535	1098	137	251799	-1.2039	0.92949
DaNs	NBAS	2	15297032	15736472	2287	66	216703	-1.6025	0.95329
DaNs	DDX1	2	15696745	15781235	423	58	262032	-0.24767	0.63763
DaNs	CYRIA	2	16720727	16882134	771	111	260489	-0.82437	0.85922
DaNs	VSNL1	2	17686807	17847706	833	45	301333	-0.11437	0.56404
DaNs	SMC6	2	17835079	17970096	580	46	220614	0.10623	0.49826
DaNs	WDR35	2	20100024	20224884	498	50	281241	0.59446	0.30315
DaNs	PUM2	2	20438453	20585585	557	46	262088	1.7245	0.049337
DaNs	LDAH	2	20873788	21057890	744	92	247233	-1.1471	0.91136
DaNs	KLHL29	2	23573298	23941483	2028	202	296875	2.1874	0.030856
DaNs	ATAD2B	2	23961534	24184978	903	38	327315	2.5169	0.005534
DaNs	UBXN2A	2	24115132	24233701	543	39	322656	2.602	0.004804
DaNs	FAM228B	2	24311350	24402507	417	38	333621	1.2455	0.10756
DaNs	ITSN2	2	24415733	24618647	790	51	288583	0.79739	0.2478
DaNs	NCOA1	2	24679919	25003571	1306	72	259726	-0.72979	0.80684
DaNs	EFR3B	2	25229973	25392004	694	75	249478	1.4545	0.098293
DaNs	DNMT3A	2	25441421	25600459	593	106	258934	1.438	0.11422
DaNs	DTNB	2	25590067	25931516	1223	140	204207	-0.88846	0.88344
DaNs	ASXL2	2	25952253	26136312	708	52	280479	1.1482	0.13812
DaNs	KIF3C	2	26139455	26240443	435	71	282251	1.0631	0.19263
DaNs	RAB10	2	26221729	26370323	611	46	221931	1.2364	0.13287
DaNs	MAPRE3	2	27158525	27260087	341	40	206916	2.0937	0.022928
DaNs	IFT172	2	27657240	27747575	285	35	214138	3.8122	9.49e-05
DaNs	BABAM2	2	28078482	28571768	1976	107	241514	0.5189	0.38043
DaNs	CLIP4	2	29285542	29416679	698	74	218985	-0.75508	0.82121
DaNs	LCLAT1	2	30635102	30877091	1305	47	296076	0.3556	0.3589
DaNs	SPAST	2	32253660	32392706	667	56	211673	1.3507	0.1095
DaNs	SLC30A6	2	32355910	32459181	456	55	232478	1.086	0.16645
DaNs	YIPF4	2	32467958	32543074	293	59	237525	1.9822	0.036855
DaNs	BIRC6	2	32546735	32853966	1297	62	230283	1.299	0.12756
DaNs	FEZ2	2	36769397	36860333	512	51	239498	-0.23377	0.61336
DaNs	HEATR5B	2	37198153	37346485	693	66	247684	1.3364	0.11581
DaNs	EIF2AK2	2	37322281	37419190	669	43	331525	-0.034525	0.51975
DaNs	NDUFAF7	2	37423774	37486303	312	51	230646	1.6593	0.067015
DaNs	DHX57	2	39014871	39138021	533	45	212403	2.1853	0.018072
DaNs	SOS1	2	39198690	39382686	791	47	204127	-1.38	0.93826
DaNs	MAP4K3	2	39466407	39699453	1007	59	236425	-1.0988	0.89587
DaNs	THUMPD2	2	39953200	40041416	446	34	241882	-1.2167	0.88573
DaNs	SLC8A1	2	40329286	40774575	2585	165	284771	-1.0896	0.91427
DaNs	EML4	2	42361490	42569688	1056	53	260885	-0.25994	0.61009
DaNs	COX7A2L	2	42567640	42631150	238	48	243185	-1.8087	0.97351
DaNs	MTA3	2	42686709	43021080	1468	73	266638	-1.4974	0.93878
DaNs	THADA	2	43447975	43858185	1942	66	263027	-2.3804	0.99318
DaNs	DYNC2LI1	2	43966178	44065095	582	53	279379	-1.5605	0.95104
DaNs	LRPPRC	2	44103363	44258144	882	53	266281	1.0688	0.14737
DaNs	PREPL	2	44534746	44624001	513	49	214686	-0.26103	0.65398
DaNs	CAMKMT	2	44554043	45009731	2360	91	215691	-1.2215	0.91657
DaNs	PRKCE	2	45843454	46425129	3512	304	269862	-2.1621	0.99536
DaNs	RHOQ	2	46734867	46821827	392	60	262414	-0.18599	0.62448
DaNs	SOCS5	2	46891099	46999927	700	64	275742	0.53737	0.33005
DaNs	MSH2	2	47595206	47749716	888	53	231396	-0.47891	0.71863
DaNs	FBXO11	2	48024059	48168524	711	56	230561	1.8861	0.041749
DaNs	PPP1R21	2	48632908	48752531	650	52	258637	3.3265	0.000615
DaNs	NRXN1	2	50135643	51294674	6015	255	276010	-0.74257	0.86794
DaNs	PSME4	2	54081204	54232977	671	54	287386	0.55627	0.30743
DaNs	ACYP2	2	54307410	54542437	1159	76	279951	-1.6072	0.9545
DaNs	SPTBN1	2	54648454	54908583	1420	87	255945	-1.1425	0.9006
DaNs	EML6	2	54917149	55209157	1896	127	238600	0.52806	0.38464
DaNs	RTN4	2	55189325	55342770	842	63	259331	0.21455	0.45577
DaNs	CCDC88A	2	55504978	55682057	1094	52	247019	1.6751	0.054886
DaNs	CFAP36	2	55711740	55782216	354	51	271072	-0.80911	0.82777
DaNs	PNPT1	2	55851198	55956045	614	53	278528	-0.795	0.81323
DaNs	CCDC85A	2	56376258	56623309	1423	136	249356	0.90876	0.25952
DaNs	FANCL	2	58376378	58503515	568	59	228726	-0.74123	0.81574
DaNs	KIAA1841	2	61258005	61375169	365	63	252095	2.0356	0.029514
DaNs	USP34	2	61404590	61732868	1344	61	230781	2.4731	0.00812
DaNs	XPO1	2	61695069	61800440	376	47	234178	3.0765	0.001444
DaNs	COMMD1	2	62080904	62373205	1040	65	265201	-0.38791	0.70063
DaNs	EHBP1	2	62865986	63283622	1119	119	194027	-0.2215	0.69907
DaNs	WDPCP	2	63338518	63850867	1848	70	255024	-0.62908	0.75339
DaNs	MDH1	2	63780743	63844331	216	39	257357	0.31069	0.41825
DaNs	UGP2	2	64033084	64128696	354	64	260560	-0.40478	0.73067
DaNs	VPS54	2	64109280	64281526	862	63	254611	-0.43309	0.72003
DaNs	AFTPH	2	64716439	64830139	531	38	193506	-0.27194	0.62369
DaNs	CEP68	2	65248495	65324142	397	56	262496	1.5177	0.086762
DaNs	RAB1A	2	65303988	65392435	430	46	270042	1.4988	0.079663
DaNs	ACTR2	2	65419829	65508387	377	40	274449	1.1332	0.13488
DaNs	SPRED2	2	65524580	65694733	762	56	283426	-0.036868	0.53084
DaNs	ANTXR1	2	69205276	69486459	1589	125	232910	0.46856	0.41726
DaNs	GFPT1	2	69536901	69649386	476	36	221279	2.5559	0.005358
DaNs	AAK1	2	69675127	69936566	1102	63	153049	2.4777	0.010958
DaNs	GMCL1	2	70021818	70116727	334	36	252183	-0.50117	0.70325
DaNs	MXD1	2	70107173	70180077	267	32	241001	-1.9339	0.97405
DaNs	PCYOX1	2	70450231	70518317	244	30	251245	1.774	0.045809
DaNs	ADD2	2	70878334	71030375	792	55	308388	3.0288	0.001242
DaNs	ZNF638	2	71468729	71672191	948	52	295920	-1.7173	0.96132
DaNs	EXOC6B	2	72393113	73088177	1978	74	247374	1.1246	0.16266
DaNs	SFXN5	2	73159165	73333965	657	73	223218	-0.053059	0.59998
DaNs	ALMS1	2	73577886	73847047	1031	41	212749	-1.1415	0.88289
DaNs	TET3	2	74177211	74345303	643	72	251294	1.9494	0.035514
DaNs	GCFC2	2	75879831	75973482	432	55	251273	0.34922	0.41192
DaNs	LRRTM4	2	76964849	77784502	4979	186	242454	1.8073	0.069104
DaNs	CTNNA2	2	79705060	80885993	6098	370	250658	1.1838	0.23716
DaNs	SUCLG1	2	84640647	84721586	338	37	259510	-1.7306	0.97052
DaNs	KCMF1	2	85163231	85296595	443	59	249913	1.6579	0.071851
DaNs	MAT2A	2	85731101	85782403	249	40	317627	1.401	0.088234
DaNs	PTCD3	2	86298305	86379280	415	47	228882	-2.3591	0.99377
DaNs	IMMT	2	86361055	86458264	501	46	259694	-1.6222	0.94935
DaNs	REEP1	2	86431116	86600206	903	51	272643	-0.83115	0.80488
DaNs	RMND5A	2	86912414	87015164	240	55	221010	0.87816	0.25272
DaNs	MRPS5	2	95742952	95822754	190	87	128012	2.6115	0.015869
DaNs	ANKRD36C	2	96506914	96693068	368	65	160752	0.37046	0.46198
DaNs	ANKRD23	2	97478599	97544758	209	50	140332	2.7704	0.007384
DaNs	ANKRD36	2	97743923	97940258	403	49	94545	0.75708	0.33516
DaNs	ANKRD36B	2	98099009	98241708	195	27	173769	0.59022	0.31119
DaNs	TMEM131	2	98362799	98647389	1140	58	224989	0.96908	0.19027
DaNs	INPP4A	2	99026321	99217496	619	55	224587	0.46336	0.36524
DaNs	MGAT4A	2	99225569	99382589	650	66	246422	1.0566	0.17702
DaNs	TSGA10	2	99603724	99806187	832	41	287360	-0.053571	0.523
DaNs	EIF5B	2	99918821	100026728	426	41	292131	0.88953	0.19108
DaNs	REV1	2	100006938	100141480	519	44	250417	0.68177	0.26243
DaNs	AFF3	2	100152326	100794037	2544	141	237047	1.6505	0.083064
DaNs	LONRF2	2	100879753	100974195	679	39	253196	1.7224	0.039908
DaNs	TBC1D8	2	101613690	101802858	977	67	235953	1.0154	0.18177
DaNs	RNF149	2	101877681	101960178	294	53	246655	1.5396	0.085664
DaNs	MRPS9	2	105619483	105726418	492	29	305863	-0.28277	0.58327
DaNs	UXS1	2	106699759	106845795	761	54	226704	-0.40734	0.70947
DaNs	GCC2	2	109030577	109135854	561	45	248886	0.47118	0.3337
DaNs	LIMS1	2	109115811	109313702	960	49	231347	-0.74774	0.78547
DaNs	RANBP2	2	109300902	109412267	411	53	174554	-0.27267	0.68484
DaNs	CCDC138	2	109368208	109503047	507	45	210963	-6.11e-05	0.56122
DaNs	ANAPC1	2	112515214	112676765	478	67	275479	0.57631	0.31624
DaNs	TMEM87B	2	112777800	112886895	481	62	306478	-0.58614	0.75711
DaNs	ZC3H8	2	112963439	113047664	246	50	241460	1.7412	0.056401
DaNs	TTL	2	113204743	113300223	328	59	210831	0.44518	0.406
DaNs	SLC35F5	2	114461354	114549400	452	45	288483	-0.91694	0.8261
DaNs	CCDC93	2	118663054	118806739	683	45	311848	0.083794	0.46943
DaNs	PTPN4	2	120482207	120752496	1045	54	214902	-0.70233	0.79869
DaNs	EPB41L5	2	120735604	120946697	817	54	211990	-0.64803	0.78238
DaNs	CLASP1	2	122085352	122442052	1556	45	243779	1.6109	0.064849
DaNs	CNTNAP5	2	124747864	125682954	4638	231	271592	-0.27252	0.73985
DaNs	BIN1	2	127795599	127899903	655	65	303454	1.132	0.14328
DaNs	ERCC3	2	128004866	128086752	305	42	274768	1.0301	0.17596
DaNs	MAP3K2	2	128046245	128135805	342	41	278610	0.85155	0.22264
DaNs	IWS1	2	128228383	128319462	376	37	283205	-0.79716	0.80702
DaNs	WDR33	2	128451808	128603761	702	55	274443	-0.01721	0.54368
DaNs	SAP130	2	128688791	128820667	591	54	228096	-0.21794	0.63671
DaNs	UGGT1	2	128813754	128963251	757	45	278844	2.0001	0.023755
DaNs	SMPD4	2	130898965	130975323	316	35	162555	1.51	0.081642
DaNs	ARHGEF4	2	131559489	131814826	1175	121	241054	1.2604	0.16146
DaNs	FAM168B	2	131795449	131886033	285	41	183801	0.97285	0.22609
DaNs	PLEKHB2	2	131827420	131917425	311	50	158684	1.1563	0.18857
DaNs	CCNT2	2	135641363	135726915	325	36	213194	4.3877	7.54e-06
DaNs	RAB3GAP1	2	135774835	135938280	471	39	253982	0.5948	0.30748
DaNs	ZRANB3	2	135944539	136323806	1041	40	239246	-0.030456	0.5433
DaNs	R3HDM1	2	136254036	136492839	589	47	185141	0.37812	0.40884
DaNs	UBXN4	2	136464189	136552633	242	31	191750	-1.214	0.90111
DaNs	DARS1	2	136654252	136778254	322	28	112254	0.3432	0.43134
DaNs	SPOPL	2	139224350	139340805	358	52	229559	-0.50623	0.75237
DaNs	LRP1B	2	140978996	142924270	11590	378	304996	-2.3502	0.99673
DaNs	ACVR2A	2	148567086	148698396	446	53	171169	2.7199	0.005621
DaNs	ORC4	2	148677966	148814173	513	42	192596	2.4012	0.010693
DaNs	MBD5	2	148743580	149281046	2176	116	222730	1.8391	0.051821
DaNs	EPC2	2	149367560	149555136	709	42	259316	-1.4227	0.93448
DaNs	RIF1	2	152231397	152343860	559	48	217031	-2.186	0.9893
DaNs	CACNB4	2	152679285	152990593	1332	95	248743	0.63056	0.32794
DaNs	STAM2	2	152963315	153067506	459	49	231604	-0.43066	0.70195
DaNs	PRPF40A	2	153498107	153609628	479	54	257547	-1.0011	0.87021
DaNs	NR4A2	2	157170944	157224287	150	47	174600	-2.1995	0.99307
DaNs	GPD2	2	157256965	157452915	722	66	234616	-0.78786	0.82191
DaNs	UPP2	2	158698213	159002666	1500	131	259607	-0.54513	0.7859
DaNs	CCDC148	2	159017869	159348297	1947	102	294259	0.62164	0.31934
DaNs	PKP4	2	159278476	159547941	1416	56	283312	0.28607	0.39276
DaNs	WDSUB1	2	160082304	160178304	620	40	290084	-1.1955	0.87923
DaNs	BAZ2B	2	160165490	160508059	1649	103	290412	-1.6821	0.96529
DaNs	MARCHF7	2	160533980	160635084	599	38	287389	-0.94457	0.82397
DaNs	PLA2R1	2	160778523	160954126	981	73	291896	-0.013609	0.53982
DaNs	RBMS1	2	161118662	161385366	1095	86	272194	3.4008	0.000562
DaNs	TANK	2	161958438	162102687	497	67	218725	1.5976	0.086248
DaNs	PSMD14	2	162129786	162278228	445	59	234997	0.1472	0.51666
DaNs	SLC4A10	2	162445699	162851786	1566	66	255991	0.44425	0.37227
DaNs	KCNH7	2	163217917	163730257	2160	168	211958	0.71713	0.35716
DaNs	SCN3A	2	165934030	166095577	632	73	227285	1.1695	0.16298
DaNs	SCN2A	2	165951659	166258820	1361	100	245733	1.95	0.037321
DaNs	CSRNP3	2	166291157	166555917	964	91	252014	-0.004425	0.56274
DaNs	TTC21B	2	166719872	166845348	592	59	199569	-2.0422	0.98584
DaNs	SCN1A	2	166835670	167040642	1102	73	279343	-0.41124	0.68716
DaNs	SCN9A	2	167041695	167267497	1063	98	292153	0.61728	0.31767
DaNs	SCN7A	2	167250083	167378481	573	57	281500	-2.0044	0.9821
DaNs	STK39	2	168800530	169139105	1835	99	264858	4.3112	1.48e-05
DaNs	CERS6	2	169277759	169641644	1944	137	227041	-0.88491	0.88057
DaNs	FASTKD1	2	170376259	170465431	403	49	306754	-1.5499	0.94568
DaNs	PPIG	2	170405850	170507916	511	37	314140	-1.2633	0.88894
DaNs	KLHL23	2	170555356	170618396	390	43	323879	-1.1895	0.89019
DaNs	UBR3	2	170649010	170950641	1502	47	325072	1.4858	0.066217
DaNs	TLK1	2	171837333	172122824	1172	67	260765	-0.82198	0.81894
DaNs	DYNC1I2	2	172508919	172616668	485	60	235573	0.20682	0.4806
DaNs	SLC25A12	2	172629915	172785816	728	52	223821	-0.16664	0.61661
DaNs	RAPGEF4	2	173565525	173927621	1661	141	281570	0.64011	0.34822
DaNs	OLA1	2	174927175	175148365	1038	43	276711	0.26179	0.38377
DaNs	GPR155	2	175286299	175386816	456	55	207702	1.415	0.10001
DaNs	CHN1	2	175654042	175905671	855	57	196446	-0.81189	0.82159
DaNs	ATF2	2	175926978	176067934	609	41	238817	0.20336	0.4663
DaNs	LNPK	2	176780410	176902018	540	47	276411	-0.84677	0.82162
DaNs	MTX2	2	177099123	177212753	468	56	213581	0.41018	0.39917
DaNs	HNRNPA3	2	178041063	178098687	160	37	183268	-0.54404	0.78044
DaNs	NFE2L2	2	178085031	178164859	320	57	238421	-2.132	0.98854
DaNs	AGPS	2	178222471	178418564	808	42	199545	-1.7582	0.96905
DaNs	OSBPL6	2	179024208	179274160	1191	97	286422	-0.74849	0.81574
DaNs	PRKRA	2	179286141	179350958	311	25	138706	-0.58866	0.77795
DaNs	SESTD1	2	179956419	180164350	959	65	256113	-1.049	0.87876
DaNs	ZNF385B	2	180296709	180761232	2597	179	293086	-0.80051	0.86112
DaNs	ITPRID2	2	182721472	182805465	256	34	220381	1.3693	0.11799
DaNs	PDE1A	2	182994762	183422572	2208	111	260676	2.9543	0.002665
DaNs	DNAJC10	2	183545768	183654752	444	55	172415	-0.12792	0.62373
DaNs	NCKAP1	2	183779579	183938586	703	61	264380	0.39762	0.40943
DaNs	ZNF804A	2	185428093	185814214	1816	72	208122	0.34142	0.42238
DaNs	ZC3H15	2	187315885	187384088	235	46	242242	-0.99139	0.86747
DaNs	FAM171B	2	187523789	187640686	410	49	233409	0.079586	0.5059
DaNs	ANKAR	2	190504018	190635919	428	45	260124	0.083713	0.52137
DaNs	PMS1	2	190613710	190752355	489	51	275739	0.85315	0.24307
DaNs	HIBCH	2	191059355	191219771	706	32	286555	1.8786	0.026816
DaNs	INPP1	2	191173196	191246391	303	31	294820	0.80526	0.20355
DaNs	MFSD6	2	191238081	191377041	535	43	281462	0.9514	0.17238
DaNs	GLS	2	191710547	191840278	472	57	215448	-1.9372	0.98166
DaNs	TMEFF2	2	192760615	193094645	1417	196	204436	-0.59738	0.84195
DaNs	SLC39A10	2	196442798	196612426	635	76	230830	0.12944	0.52336
DaNs	HECW2	2	197053971	197493416	2103	121	261658	0.53264	0.38418
DaNs	PGAP1	2	197687728	197826454	459	51	252627	-0.37178	0.70404
DaNs	ANKRD44	2	197821741	198210521	1713	128	274796	0.31536	0.46708
DaNs	SF3B1	2	198246698	198334815	265	52	158596	1.0995	0.19617
DaNs	HSPD1	2	198341308	198399998	176	51	151381	0.96025	0.24944
DaNs	SPATS2L	2	201135604	201356986	868	90	287910	-0.035722	0.5683
DaNs	CLK1	2	201707732	201764467	184	60	228438	0.75678	0.31712
DaNs	ORC2	2	201764894	201863424	234	49	241371	0.88445	0.25345
DaNs	FAM126B	2	201828441	201971392	452	50	249013	0.65695	0.3175
DaNs	TRAK2	2	202231930	202351319	373	43	272147	-0.31999	0.65036
DaNs	ALS2	2	202554986	202680895	540	46	310190	0.50796	0.32351
DaNs	NOP58	2	203095515	203178384	303	39	230344	0.36153	0.40515
DaNs	BMPR2	2	203206033	203442474	758	60	232390	2.5945	0.007051
DaNs	FAM117B	2	203464901	203644480	507	66	203121	-1.5123	0.95478
DaNs	ICA1L	2	203627873	203771708	515	43	264959	-0.71357	0.78332
DaNs	NBEAL1	2	203844597	204101101	722	66	247186	0.46769	0.37754
DaNs	ABI2	2	204157597	204306892	473	84	222870	0.99898	0.23495
DaNs	RAPH1	2	204288538	204435058	438	63	218677	1.7211	0.066325
DaNs	INO80D	2	206848445	206985906	524	46	282988	-0.49922	0.7005
DaNs	NDUFS1	2	206977803	207059243	345	34	277273	-0.94227	0.821
DaNs	ZDBF2	2	207104523	207189162	350	38	195372	-0.82763	0.81891
DaNs	ADAM23	2	207273268	207495854	885	100	238102	-0.42688	0.74918
DaNs	KLF7	2	207928861	208066970	650	86	271822	-0.1651	0.62601
DaNs	CREB1	2	208359616	208480284	389	52	222081	-0.28944	0.67924
DaNs	PLEKHM3	2	208676012	208925284	906	95	237663	-0.38649	0.71244
DaNs	PIKFYVE	2	209095990	209233475	567	41	299681	1.1766	0.14381
DaNs	MAP2	2	210253733	210608842	1455	66	291091	1.0946	0.16022
DaNs	UNC80	2	210601717	210874024	973	76	252246	1.5676	0.081013
DaNs	KANSL1L	2	210875435	211071068	472	93	157890	-0.60053	0.82732
DaNs	ERBB4	2	212230442	213438879	6954	310	274273	0.7054	0.38302
DaNs	SPAG16	2	214114103	215285225	5722	160	262656	-0.47595	0.76556
DaNs	VWC2L	2	215241292	215450774	926	72	279771	-0.25815	0.64029
DaNs	XRCC5	2	216937381	217081016	602	54	243347	-0.48527	0.71566
DaNs	MARCHF4	2	217112585	217271750	760	89	265951	-0.74307	0.81139
DaNs	SMARCAL1	2	217242137	217357776	593	56	264199	-0.13951	0.58462
DaNs	ARPC2	2	219046817	219129071	327	41	213933	1.9412	0.032134
DaNs	PNKD	2	219100115	219221516	534	43	248087	1.8208	0.037131
DaNs	USP37	2	219304974	219468084	585	37	231874	-1.0751	0.86279
DaNs	PTPRN	2	220144345	220209295	296	37	292866	0.24946	0.43395
DaNs	FARSB	2	223426162	223555827	546	47	299719	1.6837	0.051968
DaNs	ACSL3	2	223690732	223818119	656	50	243478	-1.7429	0.96457
DaNs	SCG2	2	224451658	224502217	241	39	190642	-1.6057	0.96701
DaNs	WDFY1	2	224730065	224845104	497	41	247951	0.81204	0.22615
DaNs	CUL3	2	225324867	225485114	656	51	286701	0.24734	0.42344
DaNs	NYAP2	2	226229426	226528734	1098	108	226419	1.9553	0.042276
DaNs	AGFG1	2	228301853	228435938	716	47	289702	1.4928	0.073315
DaNs	PID1	2	229878689	230171057	1410	155	299881	0.25056	0.48925
DaNs	DNER	2	230212345	230614286	2363	195	259787	-1.4256	0.96126
DaNs	TRIP12	2	230621098	230821763	573	70	199828	-2.3012	0.99376
DaNs	CAB39	2	231542557	231695790	722	86	196172	-1.5747	0.96627
DaNs	PSMD1	2	231886578	232047541	574	54	242439	-1.2779	0.91846
DaNs	ARMC9	2	232028294	232248606	1010	81	227674	-0.9751	0.87703
DaNs	DIS3L2	2	232791293	233218678	2009	57	253919	-0.29791	0.65441
DaNs	GIGYF2	2	233527015	233735287	995	66	254608	-1.531	0.94771
DaNs	DGKD	2	234228149	234390744	779	76	231318	0.70984	0.29366
DaNs	AGAP1	2	236367733	237050444	3519	267	207258	1.0903	0.26749
DaNs	IQCA1	2	237222790	237451178	998	83	213402	1.3128	0.13521
DaNs	LRRFIP1	2	238501224	238700290	1465	94	226300	0.57991	0.34607
DaNs	ILKAP	2	239069043	239147343	529	49	299110	0.14605	0.44598
DaNs	TRAF3IP1	2	239194185	239319541	553	52	285925	1.3351	0.10399
DaNs	HDAC4	2	239959864	240358346	2393	203	248178	1.0759	0.23604
DaNs	NDUFA10	2	240886789	240999819	657	73	270444	-2.1121	0.98704
DaNs	KIF1A	2	241643181	241794725	846	94	230525	0.10035	0.53726
DaNs	HDLBP	2	242156682	242290116	715	69	204493	-0.1394	0.62083
DaNs	SEPTIN2	2	242219723	242303442	426	57	220223	0.19538	0.48024
DaNs	FARP2	2	242260664	242444256	968	64	219751	0.56232	0.33364
DaNs	STK25	2	242424122	242484145	343	60	255545	1.0002	0.19813
DaNs	ATG4B	2	242541775	242623272	503	51	262474	1.8193	0.039372
DaNs	ING5	2	242606456	242678896	518	51	235859	0.38759	0.37044
DaNs	CHL1	3	203279	461100	1760	142	244708	-1.9473	0.98621
DaNs	CNTN6	3	1099342	1455278	2502	203	284448	-1.0307	0.91321
DaNs	CNTN4	3	2105550	3109645	6744	464	278422	-0.1295	0.71954
DaNs	CRBN	3	3181317	3256401	595	54	255802	0.31336	0.42976
DaNs	ITPR1	3	4500032	4899524	2416	252	247636	-0.49633	0.82127
DaNs	ARL8B	3	5128930	5232601	476	77	260077	0.9691	0.21121
DaNs	SRGAP3	3	9012275	9326369	1683	211	261034	1.2514	0.18148
DaNs	SETD5	3	9404384	9529838	496	60	239373	2.04	0.032769
DaNs	LHFPL4	3	9530045	9630486	571	54	250620	0.27214	0.42952
DaNs	CRELD1	3	9940478	9997097	255	63	238130	-0.54302	0.76517
DaNs	ATP2B2	3	10355707	10768131	2368	202	275620	0.31562	0.51061
DaNs	ATG7	3	11279010	11609139	1340	53	240558	0.11373	0.47476
DaNs	VGLL4	3	11587543	11797220	1198	130	270536	-1.4121	0.94869
DaNs	SYN2	3	12147150	12243532	385	41	290536	0.10609	0.50349
DaNs	TSEN2	3	12482748	12590672	594	49	305192	1.0673	0.15022
DaNs	RAF1	3	12615100	12740700	520	41	287259	-0.62487	0.73317
DaNs	IQSEC1	3	12928542	13149652	1220	160	268939	-1.4771	0.96083
DaNs	NUP210	3	13347730	13496819	817	42	307842	-0.25746	0.58662
DaNs	NR2C2	3	14954091	15100780	677	79	213426	-0.3225	0.7159
DaNs	MRPS25	3	15073758	15141839	285	45	216071	-0.84484	0.85357
DaNs	CAPN7	3	15212733	15304423	387	44	167726	0.43003	0.41703
DaNs	SH3BP5	3	15285860	15417901	739	119	212408	0.31777	0.49002
DaNs	METTL6	3	15412782	15504054	446	51	213112	-1.0157	0.87765
DaNs	COLQ	3	15481640	15598277	548	56	274924	-0.52628	0.72608
DaNs	HACL1	3	15592239	15678359	486	68	159400	0.81608	0.30195
DaNs	ANKRD28	3	15698743	15936053	1211	51	188316	-0.84552	0.82508
DaNs	OXNAD1	3	16271667	16389000	601	44	287837	-0.8604	0.80863
DaNs	PLCL2	3	16939582	17142098	843	56	242830	0.34073	0.39501
DaNs	TBC1D5	3	17188654	17819240	2587	70	253352	-0.019913	0.53788
DaNs	RAB5A	3	19953572	20036667	448	54	311714	-0.47153	0.69961
DaNs	ZNF385D	3	21449911	22449132	7384	371	271463	-0.91524	0.908
DaNs	UBE2E2	3	23209498	23642296	2307	57	283207	0.87048	0.19324
DaNs	THRB	3	24148644	24571772	2217	222	247390	1.8773	0.068881
DaNs	TOP2B	3	25629396	25741396	403	47	223664	1.8793	0.040587
DaNs	NGLY1	3	25750435	25866530	360	50	211012	-0.70179	0.81978
DaNs	LRRC3B	3	26629300	26762267	656	83	211855	0.3061	0.46421
DaNs	NEK10	3	27247097	27445912	1049	45	304025	0.13661	0.43544
DaNs	SLC4A7	3	27404212	27560911	847	45	281251	-0.14143	0.56757
DaNs	CMC1	3	28247838	28371264	525	48	192447	1.2083	0.13957
DaNs	AZI2	3	28353844	28425915	259	44	179625	0.46812	0.38118
DaNs	RBMS3	3	29287351	30061886	4607	264	287390	1.6954	0.10125
DaNs	STT3B	3	31539130	31687556	525	53	252320	0.92605	0.21258
DaNs	OSBPL10	3	31692317	32058342	2056	213	244494	-0.77355	0.87332
DaNs	GPD1L	3	32113003	32220207	703	49	274550	-0.038203	0.52538
DaNs	DYNC1LI1	3	32557463	32647373	439	67	261165	-0.065157	0.60512
DaNs	GLB1	3	33028100	33173694	764	63	281604	-0.3225	0.66585
DaNs	FBXL2	3	33283934	33455505	706	62	243815	-0.21021	0.64444
DaNs	UBP1	3	33419828	33516897	510	36	275190	-0.41634	0.68078
DaNs	CLASP2	3	33527737	33794705	969	75	202712	-0.34511	0.70435
DaNs	PDCD6IP	3	33805063	33921199	563	50	273627	-0.61307	0.76282
DaNs	TRANK1	3	36858308	37021548	616	72	255406	-0.5657	0.75514
DaNs	EPM2AIP1	3	37017357	37069795	210	38	200974	-0.20275	0.63139
DaNs	LRRFIP2	3	37084117	37252992	689	53	206808	-0.41441	0.69393
DaNs	GOLGA4	3	37249682	37418370	675	53	239064	-0.081811	0.57445
DaNs	CTDSPL	3	37868669	38035960	705	84	220687	-0.94853	0.88825
DaNs	OXSR1	3	38172022	38306979	428	68	186918	0.72182	0.3351
DaNs	XYLB	3	38353251	38466467	627	69	262221	-1.213	0.91569
DaNs	ACVR2B	3	38460790	38544633	364	37	211549	-0.86985	0.82557
DaNs	WDR48	3	39058477	39148155	465	50	270348	-0.7163	0.80337
DaNs	MYRIP	3	39815405	40311812	2609	137	253860	-0.78731	0.84512
DaNs	CTNNB1	3	41201401	41291939	318	49	205993	0.47468	0.36982
DaNs	ULK4	3	41278090	42091080	4782	88	232816	-0.40102	0.70572
DaNs	TRAK1	3	42020294	42277382	1265	95	267811	0.19163	0.48233
DaNs	NKTR	3	42607147	42700233	375	35	289467	-1.9842	0.97929
DaNs	SNRK	3	43293004	43402635	382	64	179698	0.20717	0.5304
DaNs	ANO10	3	43397818	43698560	997	83	246043	-0.091039	0.60345
DaNs	TCAIM	3	44344574	44460940	418	49	249748	2.289	0.01406
DaNs	ZNF445	3	44471262	44554162	236	61	212198	2.1728	0.02596
DaNs	LARS2	3	45395053	45600334	918	66	241584	0.35838	0.40376
DaNs	SETD2	3	47047898	47240467	545	57	214752	-0.21266	0.64111
DaNs	KLHL18	3	47289116	47398306	287	54	191166	0.7817	0.28729
DaNs	SCAP	3	47445184	47552603	300	54	180056	0.73279	0.30599
DaNs	SMARCC1	3	47617378	47858405	648	51	191501	0.37051	0.4071
DaNs	DHX30	3	47809399	47901686	228	62	186278	0.3551	0.47184
DaNs	MAP4	3	47882180	48165769	709	64	187674	0.65143	0.3217
DaNs	ZNF589	3	48247596	48322480	229	52	214180	0.77298	0.29406
DaNs	IP6K2	3	48715436	48789711	203	41	250678	2.0677	0.027768
DaNs	PRKAR2A	3	48774017	48920270	330	69	169467	2.5556	0.011938
DaNs	ARIH2	3	48921265	49032974	284	53	202707	3.0474	0.002321
DaNs	QRICH1	3	49057140	49166504	286	68	167681	2.4221	0.017905
DaNs	BSN	3	49556922	49718982	474	58	224960	-0.78162	0.81962
DaNs	IP6K1	3	49751728	49858973	315	47	234147	-0.66994	0.78169
DaNs	RBM6	3	49942474	50124685	536	38	254827	0.52422	0.30168
DaNs	RBM5	3	50091341	50166397	197	40	246067	0.49124	0.35086
DaNs	CACNA2D2	3	50390230	50575892	635	67	179417	-0.2015	0.67825
DaNs	DOCK3	3	50677672	51431629	2646	49	227932	-0.25506	0.63797
DaNs	RAD54L2	3	51540596	51707634	463	65	170865	-1.6671	0.97429
DaNs	PCBP4	3	51981470	52036482	145	60	133171	-0.50864	0.81716
DaNs	WDR82	3	52278438	52347659	237	47	224941	1.8779	0.047498
DaNs	NISCH	3	52454524	52537088	323	44	188018	2.1516	0.027289
DaNs	PBRM1	3	52569368	52754866	799	37	236151	1.6646	0.046713
DaNs	NEK4	3	52734796	52839965	488	46	204420	1.5008	0.080487
DaNs	DCP1A	3	53307443	53416654	367	54	214325	1.6485	0.067868
DaNs	CACNA1D	3	53494076	53857179	1699	158	224178	-0.70472	0.84345
DaNs	CACNA2D3	3	54121620	55118584	5329	348	243333	-1.3307	0.96368
DaNs	ERC2	3	55532336	56537391	4997	202	270692	1.3514	0.15564
DaNs	CCDC66	3	56556184	56665864	636	43	321986	-0.46553	0.68624
DaNs	ARHGEF3	3	56751446	57148336	1975	188	273530	0.058931	0.59613
DaNs	APPL1	3	57226765	57317499	295	47	199647	-0.33886	0.69746
DaNs	DENND6A	3	57601181	57713816	452	47	291060	0.041549	0.50816
DaNs	SLMAP	3	57706948	57925597	671	60	242112	-0.68442	0.78986
DaNs	FLNB	3	57959127	58167982	922	87	254878	2.3059	0.015012
DaNs	ABHD6	3	58188233	58290463	538	39	313633	3.5527	0.00017
DaNs	FHIT	3	59725036	61272133	10248	503	280773	-0.15161	0.72049
DaNs	PTPRG	3	61512243	62290573	4515	308	240853	0.70334	0.41571
DaNs	CADPS	3	62374021	62896064	3120	209	272765	-1.2411	0.9455
DaNs	PRICKLE2	3	64069526	64288859	1255	129	247719	1.3149	0.14003
DaNs	MAGI1	3	65329200	66059511	4031	292	270390	1.085	0.25742
DaNs	UBA3	3	69093881	69164524	268	39	242849	1.8855	0.035268
DaNs	ARL6IP5	3	69099090	69165239	260	42	241044	1.8834	0.037128
DaNs	FOXP1	3	70993865	71668140	2745	231	226319	0.48078	0.4711
DaNs	EIF4E3	3	71718440	71838924	558	74	279715	1.2617	0.13258
DaNs	PDZRN3	3	73421582	73709072	1450	161	234765	1.4769	0.11911
DaNs	ZNF717	3	75775868	75869709	294	31	251928	-0.6939	0.76455
DaNs	ROBO2	3	75920845	77709115	8981	383	258964	-2.5822	0.99971
DaNs	ROBO1	3	78636388	79852059	5035	215	258894	0.39096	0.48744
DaNs	GBE1	3	81528850	81845950	1220	80	216376	3.1096	0.001661
DaNs	CADM2	3	84973133	86133579	5656	123	240417	1.1283	0.1738
DaNs	ZNF654	3	88073394	88203814	621	39	232250	-1.7788	0.96886
DaNs	EPHA6	3	96498425	97477786	3752	125	157685	-0.97632	0.91123
DaNs	ARL6	3	97448365	97530086	280	36	233529	-0.058586	0.56246
DaNs	ST3GAL6	3	98416080	98524689	536	65	239702	-0.61549	0.77209
DaNs	CMSS1	3	99501678	99907476	1492	68	167225	-0.62974	0.79484
DaNs	TBC1D23	3	99944661	100054096	478	35	186649	-0.32227	0.65757
DaNs	TOMM70	3	100072303	100155242	348	46	211136	0.9833	0.21057
DaNs	TFG	3	100393128	100477811	449	29	143397	-0.26399	0.64162
DaNs	SENP7	3	101033049	101267085	1014	30	285557	-1.1743	0.85085
DaNs	PCNP	3	101257997	101323281	276	36	281147	-0.99562	0.84551
DaNs	CEP97	3	101408436	101499404	250	53	221353	-0.34969	0.7029
DaNs	ALCAM	3	105050557	105305757	1310	77	277711	1.3033	0.11418
DaNs	CBLB	3	105364306	105624354	1222	62	256604	-1.4206	0.93654
DaNs	BBX	3	107206783	107540176	1239	91	232960	1.9713	0.037055
DaNs	CD47	3	107751941	107844935	351	54	262690	1.0979	0.16354
DaNs	DZIP3	3	108273337	108423693	452	60	207924	-1.2032	0.91446
DaNs	TAGLN3	3	111682586	111742735	396	48	348258	0.097519	0.46427
DaNs	CD200	3	112016194	112091659	391	40	308214	-0.44748	0.67176
DaNs	CFAP44	3	112995777	113195986	1069	43	306790	-2.0703	0.98171
DaNs	SIDT1	3	113216218	113358422	729	73	274673	-2.6708	0.99753
DaNs	NAA50	3	113425307	113500120	210	34	220131	-1.5307	0.94641
DaNs	ATP6V1A	3	113430866	113540905	306	33	209464	-1.2112	0.89628
DaNs	GAP43	3	115307151	115450334	612	121	272630	1.6535	0.077762
DaNs	LSAMP	3	115511210	116199385	2965	176	254500	0.94917	0.26784
DaNs	GSK3B	3	119530800	119848264	1251	71	199586	-0.20062	0.65131
DaNs	STXBP5L	3	120592050	121153608	2825	61	272831	-0.40591	0.68219
DaNs	GOLGB1	3	121372046	121503662	466	47	294657	1.6844	0.049973
DaNs	IQCB1	3	121478608	121588926	517	27	330736	1.9171	0.021187
DaNs	FAM162A	3	122068023	122138961	324	41	307353	1.7176	0.047804
DaNs	KPNA1	3	122130748	122268786	501	50	275135	2.0199	0.025812
DaNs	SLC49A4	3	122478901	122609986	524	46	281074	-0.68602	0.77754
DaNs	SEC22A	3	122885774	123002983	563	29	293379	-1.2023	0.87366
DaNs	ADCY5	3	122991143	123202924	997	113	192585	-1.4505	0.95526
DaNs	CCDC14	3	123606152	123715255	482	54	160109	-0.53147	0.77237
DaNs	KALRN	3	123778558	124450036	3535	182	261254	-0.41097	0.76158
DaNs	ZNF148	3	124934513	125129198	650	56	226360	1.2545	0.12731
DaNs	SNX4	3	125155488	125274058	597	51	282343	0.48166	0.34981
DaNs	ZXDC	3	126146444	126229773	528	62	275038	-1.0066	0.86808
DaNs	CHCHD6	3	126388063	126689263	1345	62	266899	-0.18116	0.621
DaNs	PLXNA1	3	126672437	126766235	519	43	277490	0.33757	0.40556
DaNs	PODXL2	3	127313002	127401653	325	61	133117	0.48198	0.439
DaNs	EEFSEC	3	127837302	128137489	1176	52	225543	-1.2903	0.91908
DaNs	RAB7A	3	128409975	128543641	671	47	241392	1.346	0.10729
DaNs	TMCC1	3	129356635	129647419	828	65	199847	-0.83509	0.85465
DaNs	ATP2C1	3	130534327	130745556	785	72	202537	-0.50544	0.75768
DaNs	NEK11	3	130710694	131079309	1464	69	246267	-1.2034	0.90979
DaNs	DNAJC13	3	132101361	132267876	662	61	270314	-0.17166	0.61021
DaNs	UBA5	3	132338290	132407467	192	43	219260	0.11029	0.54328
DaNs	TMEM108	3	132722171	133126619	2068	91	276944	1.0577	0.16743
DaNs	RAB6B	3	133533079	133649691	587	96	258210	1.3348	0.12923
DaNs	RYK	3	133865978	134004586	609	60	235677	0.23194	0.46633
DaNs	EPHB1	3	134479099	134989309	2615	218	267321	-1.5717	0.9731
DaNs	PPP2R3A	3	135649515	135876752	940	55	193250	0.90637	0.21425
DaNs	MSL2	3	135857760	135950522	310	41	152427	-0.79767	0.84583
DaNs	STAG1	3	136045077	136506245	1863	49	172720	-0.68133	0.78552
DaNs	SLC35G2	3	136502861	136584734	342	34	279070	0.60735	0.26886
DaNs	NCK1	3	136546050	136680446	523	27	260082	0.61	0.24458
DaNs	ARMC8	3	137871115	138027231	465	87	163916	-1.8179	0.98305
DaNs	CEP70	3	138203186	138348187	509	41	245981	-2.115	0.98398
DaNs	PIK3CB	3	138361540	138588780	788	52	177365	-0.22921	0.62541
DaNs	COPB2	3	139066433	139143522	305	28	281595	-0.11715	0.5311
DaNs	CLSTN2	3	139619027	140296919	3519	241	253740	-1.1025	0.93528
DaNs	SLC25A36	3	140625662	140708785	328	31	275605	1.9429	0.032986
DaNs	ZBTB38	3	141008055	141178634	701	87	233896	-0.20471	0.66449
DaNs	RASA2	3	141170891	141344186	629	56	209764	-0.69756	0.8021
DaNs	ATP1B3	3	141560424	141655382	508	44	295837	-0.015036	0.522
DaNs	TFDP2	3	141653270	141903386	1193	46	307792	-0.28848	0.62244
DaNs	XRN1	3	142015449	142201904	556	58	218137	1.3778	0.10866
DaNs	ATR	3	142158077	142332668	738	52	250466	1.2744	0.11972
DaNs	TRPC1	3	142408266	142536730	486	47	232340	0.33687	0.40811
DaNs	U2SURP	3	142685366	142789567	399	49	230193	0.79028	0.23957
DaNs	SLC9A9	3	142974063	143602373	3121	267	298296	-0.89091	0.90412
DaNs	PLOD2	3	145777225	145914282	587	39	285016	-1.4554	0.92064
DaNs	PLSCR1	3	146222967	146297628	473	52	315125	-1.4868	0.93924
DaNs	HLTF	3	148737904	148839341	465	56	224089	-0.096917	0.59201
DaNs	TSC22D2	3	150091101	150187906	394	45	304420	1.4612	0.076887
DaNs	SERP1	3	150249780	150299428	208	40	288586	-1.3347	0.92013
DaNs	MED12L	3	150768452	151164465	1909	110	248675	4.227	2.78e-05
DaNs	MBNL1	3	151927120	152193569	910	85	205921	2.3561	0.015868
DaNs	DHX36	3	153983452	154077286	297	39	272482	-0.64337	0.76294
DaNs	PLCH1	3	155187670	155497878	1545	65	260401	-1.0142	0.86292
DaNs	KCNAB1	3	155803337	156266927	2201	146	263462	-0.59644	0.804
DaNs	RSRC1	3	157788690	158272624	2063	42	303480	-1.3154	0.88866
DaNs	MFSD1	3	158484051	158557508	277	39	292748	-0.82432	0.80886
DaNs	KPNA4	3	160202783	160318376	435	60	221815	-0.10767	0.60136
DaNs	PPM1L	3	160438996	160798817	1389	66	275362	-1.5816	0.95059
DaNs	NMD3	3	160904050	160980082	324	36	249141	-0.50259	0.72473
DaNs	SERPINI1	3	167418432	167553357	585	55	277091	-0.9753	0.85304
DaNs	SEC62	3	169649580	169726161	322	38	246989	0.38595	0.38727
DaNs	PHC3	3	169795368	169934537	461	53	235266	1.2476	0.12772
DaNs	PRKCI	3	169905220	170033770	649	40	293013	1.4704	0.078528
DaNs	SKIL	3	170040473	170124637	378	50	270026	0.37661	0.40385
DaNs	SLC7A14	3	170167342	170338863	744	98	226740	-0.63645	0.80613
DaNs	TNIK	3	170770292	171213197	2048	214	259152	1.694	0.091802
DaNs	NCEH1	3	172338435	172464207	666	95	250990	0.47789	0.37884
DaNs	NLGN1	3	173080570	174014434	4534	239	244046	0.94454	0.30481
DaNs	TBL1XR1	3	176728542	176950048	1096	96	243437	1.1012	0.1765
DaNs	ZMAT3	3	178725011	178825067	353	60	251030	2.5154	0.009701
DaNs	PIK3CA	3	178831311	178962500	509	42	261471	2.2498	0.015744
DaNs	MFN1	3	179030480	179121014	437	47	160539	0.078269	0.54297
DaNs	USP13	3	179335933	179517189	832	121	231319	-0.50243	0.77692
DaNs	TTC14	3	180284918	180346120	179	54	210085	1.8753	0.056756
DaNs	FXR1	3	180595096	180710541	466	51	186407	-0.23482	0.66558
DaNs	ATP11B	3	182476291	182649423	676	44	240626	0.90216	0.20126
DaNs	DCUN1D1	3	182650153	182738731	321	46	205307	5.4687	5.93e-08
DaNs	MCCC1	3	182723006	182852373	543	44	244160	4.5864	3.88e-06
DaNs	MCF2L2	3	182885831	183181031	1560	119	230335	0.9354	0.24608
DaNs	KLHL24	3	183318398	183412307	418	23	288364	0.47868	0.29047
DaNs	YEATS2	3	183380587	183540413	768	51	207379	-0.13925	0.58465
DaNs	ABCC5	3	183627722	183770803	717	58	264574	0.4948	0.33099
DaNs	AP2M1	3	183857634	183911879	194	45	266338	-0.14532	0.60615
DaNs	VPS8	3	184494925	184780402	1157	85	224008	1.5214	0.088641
DaNs	C3orf70	3	184785838	184905802	819	45	230091	0.87614	0.21776
DaNs	MAP3K13	3	184965729	185216882	939	70	276219	0.27903	0.43712
DaNs	SENP2	3	185265284	185358889	381	34	301370	0.60774	0.28042
DaNs	TRA2B	3	185622356	185690924	321	56	247124	0.50466	0.36019
DaNs	EIF4A2	3	186466361	186517686	290	78	216901	-0.1727	0.65928
DaNs	LPP	3	187836097	188618460	3698	352	258692	-1.5508	0.97851
DaNs	P3H2	3	189664517	189875226	1363	86	265380	-0.62707	0.76819
DaNs	IL1RAP	3	190196840	190388856	992	163	244476	0.16007	0.56836
DaNs	CCDC50	3	191011874	191126459	720	50	311030	-0.94006	0.81993
DaNs	FGF12	3	191847033	192480388	3456	252	220195	-0.3677	0.79316
DaNs	OPA1	3	193275933	193425600	740	42	258830	0.22485	0.40689
DaNs	ATP13A3	3	194113403	194223968	527	46	182509	-0.69688	0.80937
DaNs	XXYLT1	3	194779008	195026895	1572	96	248247	0.37388	0.4329
DaNs	ACAP2	3	194985465	195198817	1065	45	282960	0.41655	0.35302
DaNs	PPP1R2	3	195231221	195305224	381	56	253560	-0.027366	0.55451
DaNs	TNK2	3	195580235	195670880	532	91	226361	1.3508	0.13654
DaNs	UBXN7	3	196069745	196194411	439	72	236232	-0.81579	0.84029
DaNs	RNF168	3	196185654	196265639	452	52	250780	0.39804	0.37293
DaNs	PAK2	3	196431728	196569518	932	86	246985	-0.77999	0.82195
DaNs	SENP5	3	196559727	196671585	600	59	210802	0.9343	0.21441
DaNs	BDH1	3	197226654	197335194	696	86	285796	0.38783	0.40868
DaNs	RUBCN	3	197388259	197511568	576	56	183737	0.14425	0.53544
DaNs	LRCH3	3	197483112	197625307	730	94	179520	0.32006	0.49849
DaNs	ZNF595	4	18227	98099	161	34	192890	0.40074	0.42872
DaNs	ZNF718	4	89420	166491	336	39	180092	1.2986	0.12616
DaNs	ZNF721	4	423773	527960	565	56	248790	1.1292	0.16065
DaNs	GAK	4	833065	961174	769	66	285133	7.3805	4.81e-15
DaNs	TMEM175	4	891175	962444	379	66	253929	7.4378	1.86e-14
DaNs	CTBP1	4	1195228	1277908	435	50	258060	-0.017363	0.54025
DaNs	MAEA	4	1248642	1343925	663	47	282330	-0.75011	0.77953
DaNs	NSD2	4	1838123	1993934	512	74	106057	0.13455	0.59417
DaNs	NELFA	4	1974441	2045962	243	65	188682	-0.65079	0.82524
DaNs	POLN	4	2063645	2278848	931	53	251117	-0.2267	0.6352
DaNs	MXD4	4	2239160	2298739	320	58	229003	1.9279	0.040459
DaNs	ZFYVE28	4	2261324	2455370	1262	115	265964	1.3042	0.12968
DaNs	RNF4	4	2435795	2527586	456	77	232126	-0.26042	0.68176
DaNs	FAM193A	4	2592159	2744302	860	50	201897	0.78952	0.25219
DaNs	ADD1	4	2810454	2941803	845	63	155572	1.0834	0.19367
DaNs	GRK4	4	2930232	3052474	741	59	227842	2.3416	0.012605
DaNs	HTT	4	3041408	3255687	1182	63	209745	0.41708	0.39713
DaNs	RGS12	4	3280874	3451640	1087	91	189013	-0.12874	0.64529
DaNs	NSG1	4	4352983	4430785	487	98	268910	0.62786	0.33466
DaNs	STX18	4	4410695	4578775	800	57	255096	0.46025	0.35907
DaNs	CRMP1	4	5812491	5929785	791	95	279864	0.61618	0.32559
DaNs	C4orf50	4	5889318	6027175	1164	130	297654	-0.38823	0.71833
DaNs	JAKMIP1	4	6016661	6237318	1433	241	233079	-0.71456	0.87792
DaNs	PPP2R2C	4	6312305	6600327	1922	218	243800	0.7019	0.36824
DaNs	KIAA0232	4	6749459	6895899	601	129	233772	-0.56333	0.80622
DaNs	TBC1D14	4	6876171	7044845	916	93	275378	1.7402	0.056312
DaNs	ABLIM2	4	7957037	8195559	1605	215	219877	-1.1751	0.94234
DaNs	RAB28	4	13333863	13520989	1012	39	279163	-0.88869	0.83372
DaNs	BOD1L1	4	13560362	13664334	476	60	229653	-2.2237	0.99168
DaNs	FBXL5	4	15596007	15696487	411	35	318550	4.6835	1.23e-06
DaNs	LDB2	4	16493164	16935424	2062	229	271635	0.68508	0.38228
DaNs	LCORL	4	17834839	18058483	911	44	269849	2.5067	0.007219
DaNs	SLIT2	4	20219566	20632184	1927	201	244011	0.14846	0.58708
DaNs	PACRGL	4	20667036	20739980	372	53	283890	-0.066828	0.56005
DaNs	KCNIP4	4	20720234	21985424	7546	335	276507	-0.34945	0.77436
DaNs	DHX15	4	24519087	24621184	478	64	274641	-2.294	0.99278
DaNs	CCDC149	4	24797739	25016826	1114	102	276976	2.097	0.026716
DaNs	RBPJ	4	26130077	26446753	1246	137	205961	0.91376	0.26302
DaNs	TBC1D19	4	26550546	26768232	695	59	134375	-0.16819	0.64823
DaNs	STIM2	4	26824329	27037003	786	59	237527	0.18134	0.46774
DaNs	PCDH7	4	30686951	31158423	2214	124	274627	-1.2255	0.9208
DaNs	WDR19	4	39149024	39297430	452	27	288591	0.021629	0.45169
DaNs	SMIM14	4	39538917	39675481	517	67	279276	-0.4388	0.71644
DaNs	UBE2K	4	39664664	39794412	546	45	294631	0.5018	0.31952
DaNs	PDS5A	4	39814483	40014576	868	53	300518	0.16815	0.44624
DaNs	N4BP2	4	40023524	40169872	632	55	317128	-2.0931	0.98396
DaNs	APBB2	4	40802044	41253731	2427	160	297093	-0.004004	0.60177
DaNs	UCHL1	4	41223898	41280446	251	40	332216	0.50464	0.32582
DaNs	LIMCH1	4	41327802	41712061	1930	162	233098	-0.97021	0.90129
DaNs	SLC30A9	4	41957516	42099551	705	31	319166	0.34984	0.35016
DaNs	GABRA2	4	46236470	46427056	810	55	232815	-2.0956	0.98444
DaNs	GABRA4	4	46910917	47031424	596	57	273265	-0.54573	0.72911
DaNs	GABRB1	4	46998295	47442801	1942	149	252079	-1.1341	0.91754
DaNs	ATP10D	4	47452296	47605503	724	88	311479	0.56615	0.32911
DaNs	NFXL1	4	47839250	47951684	469	40	268402	-1.2355	0.89456
DaNs	SLAIN2	4	48308497	48438218	534	45	296340	-0.79324	0.78996
DaNs	OCIAD1	4	48797599	48873834	192	53	212675	0.028921	0.57589
DaNs	DCUN1D4	4	52665010	52793003	400	54	183492	-1.192	0.91921
DaNs	SCFD2	4	53728797	54267242	2152	143	250092	-0.18999	0.67699
DaNs	CHIC2	4	54864540	54966562	329	54	175415	-1.9994	0.98598
DaNs	CLOCK	4	56284068	56448076	835	31	320444	-1.0827	0.82958
DaNs	EXOC1	4	56684802	56781244	395	48	274829	0.5924	0.3198
DaNs	CRACD	4	57001361	57206890	1064	146	270587	-0.28338	0.69624
DaNs	ADGRL3	4	62031949	62948168	3912	234	233315	-0.47388	0.81491
DaNs	EPHA5	4	66175281	66571529	2297	129	289154	1.6704	0.070174
DaNs	CENPC	4	68327989	68446256	538	41	327076	0.68575	0.23734
DaNs	UBA6	4	68471479	68601889	557	26	314258	0.74433	0.19876
DaNs	YTHDC1	4	69166105	69250824	337	51	219461	-1.1579	0.90602
DaNs	RUFY3	4	71535647	71684336	649	34	283701	-0.095753	0.56927
DaNs	MOB1B	4	71733043	71863891	501	50	195116	2.1884	0.024193
DaNs	ANKRD17	4	73930502	74159858	490	126	168202	-0.43691	0.79758
DaNs	CDKL2	4	76491704	76590721	371	39	270671	2.9413	0.001726
DaNs	G3BP2	4	76557953	76684709	478	42	292116	2.9006	0.001944
DaNs	USO1	4	76614829	76745366	502	38	297822	2.2361	0.012334
DaNs	NAAA	4	76821808	76897166	367	48	315489	1.5564	0.06802
DaNs	SDAD1	4	76861064	76947115	341	38	278043	0.47456	0.33044
DaNs	SEPTIN11	4	77835895	77971307	602	72	273168	0.022671	0.53943
DaNs	CCNI	4	77958308	78033719	314	48	176442	1.4161	0.11915
DaNs	CNOT6L	4	78624541	78775764	502	48	249112	-0.84011	0.83393
DaNs	MRPL1	4	78748805	78883944	512	35	290328	0.60187	0.28263
DaNs	BMP2K	4	79662532	79847519	689	45	185556	-1.5184	0.95487
DaNs	RASGEF1B	4	82337547	82428082	417	70	258808	0.98461	0.21521
DaNs	HNRNPD	4	83264467	83330149	320	54	283997	-0.22676	0.63955
DaNs	HNRNPDL	4	83333717	83386378	222	50	267930	-1.386	0.94116
DaNs	TMEM150C	4	83394329	83518595	594	103	242410	-1.579	0.96572
DaNs	SCD5	4	83540690	83755010	1347	113	300232	2.1097	0.025741
DaNs	SEC31A	4	83729814	83847419	501	45	218150	-2.2224	0.98921
DaNs	COPS4	4	83921239	84006971	324	44	159620	-2.71	0.99811
DaNs	CDS1	4	85469057	85582493	414	57	266434	0.85434	0.22855
DaNs	WDFY3	4	85580690	85922544	872	83	190973	-0.29572	0.70765
DaNs	ARHGAP24	4	86033860	86933823	4803	174	284038	1.3923	0.12986
DaNs	MAPK10	4	86923452	87409283	2042	110	280051	0.6251	0.33156
DaNs	PTPN13	4	87480468	87746332	1051	38	312312	-0.48084	0.69131
DaNs	PKD2	4	88893799	89008931	518	61	271090	0.78405	0.25613
DaNs	PPM1K	4	89168761	89240983	310	50	241795	1.9592	0.033469
DaNs	HERC3	4	89478574	89639693	699	56	246596	1.7084	0.059669
DaNs	FAM13A	4	89637105	90067549	1976	85	312087	-0.16562	0.58929
DaNs	GPRIN3	4	90152427	90264161	559	100	224315	0.787	0.2873
DaNs	SNCA	4	90635250	90794447	872	46	313221	7.2498	6.57e-16
DaNs	CCSER1	4	91013684	92533370	8155	280	243393	2.8515	0.00708
DaNs	GRID2	4	93190453	94705707	6679	237	250307	0.17646	0.58739
DaNs	SMARCAD1	4	95093759	95222443	523	40	239563	2.9412	0.001639
DaNs	UNC5C	4	96073655	96505361	2328	221	276664	0.11812	0.59202
DaNs	STPG2	4	98470025	99099391	3409	50	236064	-2.8171	0.99735
DaNs	RAP1GDS1	4	99147527	99375012	1035	42	171350	-0.3942	0.70796
DaNs	EIF4E	4	99789607	99886786	432	48	274484	0.75901	0.25013
DaNs	DNAJB14	4	100807405	100902883	302	47	258572	-1.1319	0.89938
DaNs	PPP3CA	4	101934587	102303655	1675	118	223904	0.29518	0.47863
DaNs	NFKB1	4	103387486	103548459	733	57	222277	-0.95546	0.85515
DaNs	MANBA	4	103542643	103717151	845	61	184467	0.28292	0.43403
DaNs	UBE2D3	4	103705540	103825050	593	32	188748	0.27876	0.38859
DaNs	SLC9B2	4	103936647	104033480	343	64	200952	0.50045	0.3916
DaNs	CXXC4	4	105379463	105451058	236	61	209783	1.3371	0.13046
DaNs	TET2	4	106032032	106210960	787	72	237949	0.64363	0.3218
DaNs	PPA2	4	106280234	106430227	895	46	302000	-1.3677	0.91301
DaNs	INTS12	4	106593784	106664881	321	36	248778	-1.4765	0.94725
DaNs	GSTCD	4	106594935	106778882	770	37	251583	-1.0627	0.87322
DaNs	NPNT	4	106781588	106902828	544	58	257182	-0.68791	0.79996
DaNs	TBCK	4	106957233	107272861	1213	46	240614	1.0678	0.1538
DaNs	PAPSS1	4	108524822	108676419	694	65	261571	-1.8786	0.97643
DaNs	CYP2U1	4	108817716	108884617	324	39	268930	-1.7582	0.96623
DaNs	SEC24B	4	110319969	110471615	589	36	230401	0.075658	0.51199
DaNs	ELOVL6	4	110960187	111155355	1074	148	275363	-1.416	0.95498
DaNs	ANK2	4	113704239	114314896	3119	229	258439	-0.89908	0.9011
DaNs	CAMK2D	4	114362188	114718669	1745	122	226350	0.46207	0.41639
DaNs	SYNPO2	4	119774996	119992402	1138	108	279508	-0.8272	0.84175
DaNs	USP53	4	120098775	120226673	516	42	314544	0.39273	0.3463
DaNs	PRDM5	4	121603070	121879013	1571	65	314642	0.93545	0.1856
DaNs	BBS7	4	122735484	122826652	323	50	227408	-1.0575	0.88577
DaNs	KIAA1109	4	123038488	123293914	898	59	210071	-0.55835	0.76444
DaNs	SPATA5	4	123809225	124250605	2541	58	267632	0.12577	0.4787
DaNs	ANKRD50	4	125575203	125668887	368	58	285487	0.52677	0.35143
DaNs	FAT4	4	126202003	126424087	1194	86	253560	-0.020417	0.55889
DaNs	INTU	4	128519087	128647934	451	52	204669	-0.28161	0.66673
DaNs	HSPA4L	4	128668453	128765228	244	59	199715	1.4701	0.11795
DaNs	MFSD8	4	128828960	128922185	268	40	205092	0.83798	0.26795
DaNs	ABHD18	4	128851411	128967478	338	43	203236	0.78871	0.28096
DaNs	LARP1B	4	128947421	129154086	743	48	255311	2.57	0.006012
DaNs	JADE1	4	129695779	129806379	507	64	146286	0.005526	0.60913
DaNs	SCLT1	4	129795148	130049764	1058	57	243560	1.5276	0.072364
DaNs	PCDH10	4	134035470	134122732	391	56	283330	0.4923	0.34896
DaNs	NAA15	4	140187621	140321935	490	45	269224	0.1715	0.45973
DaNs	MAML3	4	140627545	141110233	2049	220	250927	1.609	0.10657
DaNs	SCOC	4	141143440	141313710	655	83	268050	0.077207	0.56187
DaNs	TBC1D9	4	141531936	141712471	739	86	269772	0.13654	0.49795
DaNs	RNF150	4	141776708	142089630	1534	153	264174	0.13043	0.54601
DaNs	INPP4B	4	142939181	143802604	3939	171	271435	-0.82918	0.87511
DaNs	SMARCA5	4	144399616	144488642	294	42	232371	2.5194	0.007035
DaNs	ANAPC10	4	145905727	146054693	325	79	193740	0.57808	0.39106
DaNs	OTUD4	4	146044802	146136768	228	85	185561	0.003284	0.64139
DaNs	SMAD1	4	146367951	146490328	513	47	171012	0.9476	0.2228
DaNs	ZNF827	4	146671874	146894607	843	125	240123	-0.66551	0.82288
DaNs	SLC10A7	4	147165137	147478123	1103	80	261385	0.74702	0.26462
DaNs	PRMT9	4	148548936	148640381	293	38	176245	0.30199	0.45803
DaNs	NR3C2	4	148989915	149400850	1811	155	260337	-1.0136	0.89729
DaNs	DCLK2	4	150964426	151188609	1121	75	262848	1.6134	0.066014
DaNs	LRBA	4	151175811	151971879	2898	94	237663	1.4	0.11443
DaNs	FBXW7	4	153232410	153491393	953	59	234746	-0.78913	0.83276
DaNs	ARFIP1	4	153666091	153843064	709	55	246032	-0.3114	0.66257
DaNs	TRIM2	4	154038650	154270474	1051	120	253500	0.1738	0.51758
DaNs	TMEM131L	4	154352498	154568760	1129	149	240051	-1.7851	0.98207
DaNs	RNF175	4	154621312	154716387	482	39	274250	-1.3466	0.90923
DaNs	MAP9	4	156253810	156333122	446	43	240936	-0.34616	0.64614
DaNs	GUCY1B1	4	156645126	156738783	494	86	296069	-1.0263	0.88378
DaNs	GLRB	4	157962277	158103251	846	54	279053	1.0819	0.16759
DaNs	GRIA2	4	158106736	158297227	599	70	236488	-0.48486	0.75283
DaNs	ETFDH	4	159558277	159639842	233	80	161046	-1.1175	0.93385
DaNs	PPID	4	159620279	159679552	196	50	208550	-0.69535	0.814
DaNs	RAPGEF2	4	159990224	160291314	1117	92	220355	2.1357	0.024357
DaNs	FSTL5	4	162295044	163120186	4820	192	261884	-0.1691	0.69028
DaNs	MARCHF1	4	164435450	165340093	4695	206	293372	-0.26303	0.7228
DaNs	TMEM192	4	165987230	166069024	455	66	288766	-0.8644	0.84337
DaNs	KLHL2	4	166093770	166254308	690	72	262149	0.454	0.38383
DaNs	CPE	4	166265097	166429482	1024	58	302821	-1.2049	0.88603
DaNs	SPOCK3	4	167644535	168190741	2659	121	288580	-0.92404	0.86932
DaNs	PALLD	4	169383215	169859608	2574	219	253374	-0.90825	0.89702
DaNs	CBR4	4	169805774	169966468	695	56	213118	-0.40557	0.71243
DaNs	NEK1	4	170304421	170568778	1137	46	244197	3.0726	0.001334
DaNs	CLCN3	4	170506672	170654338	674	57	250234	3.3928	0.000538
DaNs	GALNTL6	4	172699575	173971559	5724	218	230382	0.23225	0.55053
DaNs	GALNT7	4	174054904	174255118	880	77	207851	1.6006	0.08098
DaNs	GLRA3	4	175535367	175785465	1415	111	290362	-0.71109	0.80533
DaNs	GPM6A	4	176544088	176958842	2350	163	245114	-0.77762	0.8617
DaNs	WDR17	4	176951985	177113979	997	75	261856	-1.8329	0.97306
DaNs	SPCS3	4	177206090	177263396	375	49	317179	-2.0843	0.98335
DaNs	TENM3	4	183030112	183734177	3902	353	280511	-0.55662	0.84635
DaNs	WWC2	4	183985463	184251930	1039	93	215066	0.2009	0.51281
DaNs	TRAPPC11	4	184545420	184644747	563	80	291412	0.19088	0.47011
DaNs	STOX2	4	184791509	184954679	905	142	236014	-0.34947	0.73691
DaNs	SNX25	4	186095773	186295120	1015	72	256718	-0.79407	0.80956
DaNs	C4orf47	4	186312220	186380982	334	42	272145	0.81256	0.24343
DaNs	SORBS2	4	186496598	186912870	2814	259	268782	0.60949	0.41745
DaNs	SDHA	5	183338	266815	621	39	287030	-0.31702	0.6301
DaNs	TPPP	5	649977	728510	308	48	243509	0.15905	0.47775
DaNs	ZDHHC11B	5	700470	819857	359	83	65766	-0.54867	0.85067
DaNs	SLC6A3	5	1382905	1480543	545	93	233203	0.001974	0.58143
DaNs	ICE1	5	5387786	5500347	530	77	234731	-1.5912	0.96015
DaNs	TENT4A	5	6679076	6767161	509	47	314723	0.71903	0.24624
DaNs	ADCY2	5	7361343	7840194	2310	182	249158	0.91216	0.27432
DaNs	ATPSCKMT	5	10215619	10285145	486	57	291648	1.3994	0.096026
DaNs	MARCHF6	5	10318751	10450500	354	49	212288	-0.83431	0.85092
DaNs	CTNND2	5	10961952	11939155	5012	348	233411	1.203	0.24162
DaNs	TRIO	5	14108817	14520313	1753	114	264151	0.81796	0.26772
DaNs	ANKH	5	14694909	14906887	912	115	268008	1.0311	0.20132
DaNs	MARCHF11	5	16057474	16214897	681	71	181937	0.67837	0.31917
DaNs	RETREG1	5	16462922	16652167	842	95	296389	0.13188	0.49765
DaNs	BASP1	5	17181932	17286954	577	91	240585	-0.73185	0.82814
DaNs	CDH18	5	19463140	20610972	6161	223	212299	-1.4893	0.96975
DaNs	CDH12	5	21740870	22888731	5391	212	232678	-0.049924	0.66418
DaNs	CDH10	5	24477209	24680085	1231	94	254049	-1.0928	0.89336
DaNs	DROSHA	5	31390601	31567282	898	77	241610	0.39389	0.40462
DaNs	PDZD2	5	31604345	32121038	2995	344	271698	0.64615	0.42099
DaNs	GOLPH3	5	32114817	32209425	399	54	231438	-1.445	0.94845
DaNs	MTMR12	5	32217111	32348114	609	41	290675	0.007507	0.50806
DaNs	ZFR	5	32344456	32479844	651	66	287214	0.4574	0.3621
DaNs	SUB1	5	32550605	32614185	281	41	210021	-0.76742	0.81642
DaNs	LMBRD2	5	36093414	36187015	356	61	236831	-0.73369	0.82578
DaNs	NIPBL	5	36841861	37075926	701	77	189847	-0.39288	0.74014
DaNs	CPLANE1	5	37069423	37284530	723	68	178797	-0.2062	0.66898
DaNs	WDR70	5	37344391	37762774	1752	58	223321	-0.39631	0.67543
DaNs	RICTOR	5	38928022	39109505	725	61	246588	-1.1827	0.90774
DaNs	PRKAA1	5	40749481	40833297	315	48	240308	-2.1908	0.98958
DaNs	PLCXD3	5	41297048	41545730	944	79	278932	-1.6668	0.96574
DaNs	OXCT1	5	41720167	41905791	640	60	183339	-0.29631	0.69188
DaNs	ZNF131	5	43085985	43186351	513	48	299810	1.053	0.16265
DaNs	HMGCS1	5	43277572	43348614	327	24	239552	-0.077375	0.50269
DaNs	TMEM267	5	43434354	43519171	349	35	224130	-0.18833	0.59051
DaNs	NNT	5	43567791	43715668	663	53	244360	1.0319	0.19317
DaNs	HCN1	5	45245052	45731220	1357	95	193233	0.2237	0.51105
DaNs	EMB	5	49682026	49772234	416	41	213195	0.021933	0.51817
DaNs	PARP8	5	49926733	50152356	764	48	248388	2.5817	0.006387
DaNs	NDUFS4	5	52821464	52989171	723	48	309771	-1.5582	0.94111
DaNs	ARL15	5	53170578	53641403	2368	177	276517	0.72154	0.33252
DaNs	DHX29	5	54542073	54638521	383	31	216048	-1.5752	0.9559
DaNs	MTREX	5	54568576	54731409	675	32	233609	-1.8283	0.97103
DaNs	PLPP1	5	54710670	54865906	661	35	259931	-2.0623	0.98319
DaNs	ANKRD55	5	55385507	55564186	881	99	264575	-0.38452	0.72481
DaNs	GPBP1	5	56434676	56570506	517	54	211473	1.6788	0.061085
DaNs	RAB3C	5	57842950	58165221	1568	126	279054	-0.90331	0.85932
DaNs	PDE4D	5	58254865	59818925	6748	272	247960	0.47555	0.47506
DaNs	ERCC8	5	60159659	60275905	461	46	269573	5.8589	3.11e-09
DaNs	NDUFAF2	5	60205956	60458864	907	44	270597	6.1431	3.75e-10
DaNs	ZSWIM6	5	60593100	60851999	842	73	218484	1.4446	0.10081
DaNs	KIF2A	5	61566989	61693011	486	44	278086	-0.3995	0.66876
DaNs	IPO11	5	61664522	61934416	903	51	243291	-0.75648	0.78887
DaNs	RNF180	5	63426671	63678704	839	58	190049	-1.1931	0.91051
DaNs	RGS7BP	5	63766774	63919285	709	89	218388	-0.52596	0.76503
DaNs	CWC27	5	64029755	64324590	1211	65	208717	-2.7031	0.99733
DaNs	SGTB	5	64951755	65053648	397	48	264782	0.3798	0.37185
DaNs	NLN	5	64983023	65135111	636	60	279614	-0.3513	0.65936
DaNs	SREK1	5	65405046	65489444	341	58	201356	-1.763	0.97813
DaNs	MAST4	5	65857176	66475426	3063	189	237320	0.76256	0.33699
DaNs	CCDC125	5	68566519	68663623	363	43	255714	-0.38078	0.66455
DaNs	NAIP	5	70254310	70355941	24	15	48200	0.043536	0.65655
DaNs	BDP1	5	70716442	70873649	528	30	282056	-0.30279	0.5813
DaNs	MAP1B	5	71368118	71515397	626	104	264011	-2.1228	0.99038
DaNs	MRPS27	5	71505236	71651084	445	61	206608	-1.4806	0.95537
DaNs	TNPO1	5	72077418	72220215	442	52	255780	0.41645	0.37934
DaNs	FCHO2	5	72216808	72396349	532	46	250548	-0.62502	0.75478
DaNs	ARHGEF28	5	72886983	73247818	1676	130	281855	-0.64961	0.80062
DaNs	FAM169A	5	74063399	74198832	487	53	253222	-1.4604	0.94363
DaNs	CERT1	5	74656928	74842806	656	62	231710	1.4838	0.098142
DaNs	POLK	5	74772657	74905646	436	61	231275	1.4224	0.11411
DaNs	SV2C	5	75343997	75659764	1761	128	263814	0.77392	0.2806
DaNs	WDR41	5	76717622	76823332	637	44	307793	0.79661	0.20893
DaNs	TBCA	5	76976995	77107185	683	42	307503	-2.9233	0.99803
DaNs	SCAMP1	5	77621339	77786562	738	44	266712	-1.6119	0.94709
DaNs	ARSB	5	78063032	78317357	1312	105	279567	-0.36478	0.6946
DaNs	JMY	5	78496925	78633038	530	41	229193	1.1983	0.12979
DaNs	HOMER1	5	78659647	78844659	777	73	239166	1.0361	0.18656
DaNs	TENT2	5	78873243	78992471	546	55	237492	-0.1191	0.60808
DaNs	DHFR	5	79912045	79985800	516	22	325989	-1.1153	0.83707
DaNs	MSH3	5	79915467	80182634	1274	61	282767	-0.98657	0.84748
DaNs	SSBP2	5	80703179	81082072	1524	99	236180	2.0604	0.030284
DaNs	ATG10	5	81232844	81561958	1079	85	217769	-1.0775	0.89967
DaNs	ATP6AP1L	5	81566166	81624147	246	63	214706	-1.1144	0.91403
DaNs	RASA1	5	86529070	86697743	668	54	153700	-0.91998	0.87619
DaNs	CCNH	5	86677310	86743850	266	38	132472	-0.13522	0.65782
DaNs	TMEM161B	5	87475450	87599665	457	62	178791	0.32533	0.45999
DaNs	POLR3G	5	89734876	89820474	288	51	243237	-0.76517	0.81228
DaNs	ADGRV1	5	89819617	90470254	2747	149	248012	2.3668	0.017613
DaNs	FAM172A	5	92943431	93482404	1515	66	219259	-0.32656	0.68877
DaNs	KIAA0825	5	93476556	93989309	1602	161	232138	-1.6444	0.97617
DaNs	MCTP1	5	94028280	94655279	2670	210	260671	-0.679	0.85605
DaNs	TTC37	5	94789599	94925709	538	46	246567	0.009386	0.54234
DaNs	CAST	5	95962741	96120387	753	72	302074	0.019275	0.53381
DaNs	LNPEP	5	96236346	96375115	663	35	255181	-0.61186	0.71803
DaNs	CHD1	5	98179689	98299522	481	63	229222	-1.957	0.98421
DaNs	PAM	5	102166527	102376809	697	53	246313	3.1294	0.001305
DaNs	PPIP5K2	5	102420958	102549224	544	35	266337	2.2171	0.014849
DaNs	MACIR	5	102559442	102624361	276	34	230286	3.0112	0.00183
DaNs	EFNA5	5	106702590	107041596	1658	183	236236	0.67997	0.36362
DaNs	FBXL17	5	107184734	107753080	2564	88	231730	-0.76993	0.81589
DaNs	FER	5	108048523	108533373	2409	94	315628	-0.07788	0.58094
DaNs	PJA2	5	108660410	108780675	643	40	289709	-1.4181	0.92471
DaNs	TMEM232	5	109745197	110097507	1527	62	240441	-0.2947	0.67437
DaNs	SLC25A46	5	110038837	110110857	297	41	246652	-0.74308	0.81949
DaNs	CAMK4	5	110524947	110840584	1418	113	270678	-1.351	0.93701
DaNs	STARD4	5	110821731	110883234	296	52	214806	0.61722	0.34182
DaNs	APC	5	112008202	112191936	999	59	231294	0.44497	0.36111
DaNs	REEP5	5	112202081	112293339	535	47	230774	0.67261	0.28067
DaNs	DCP2	5	112277399	112367892	501	73	232872	0.88091	0.24178
DaNs	MCC	5	112347796	112859527	3110	111	297126	1.2917	0.13019
DaNs	YTHDC2	5	112814391	112940984	755	36	316848	1.2874	0.092385
DaNs	KCNN2	5	113663016	113842197	778	79	242875	1.3474	0.11625
DaNs	TRIM36	5	114450459	114551243	441	71	220876	1.5839	0.082404
DaNs	AP3S1	5	115142303	115259778	534	71	171813	0.28676	0.49092
DaNs	ATG12	5	115153893	115212548	264	48	165685	0.38136	0.44759
DaNs	COMMD10	5	115385727	115638978	2227	52	264118	-1.0957	0.87209
DaNs	DTWD2	5	118162569	118359240	897	90	200625	1.054	0.21696
DaNs	DMXL1	5	118371839	118594822	924	62	159614	-0.0505	0.60483
DaNs	HSD17B4	5	118753138	118888030	732	62	231235	2.3399	0.013909
DaNs	PRR16	5	119764973	120033009	1548	116	298606	0.036957	0.5632
DaNs	SRFBP1	5	121262656	121374295	452	42	231211	0.17803	0.49373
DaNs	SNCAIP	5	121612455	121809794	710	70	196996	-1.8875	0.9814
DaNs	SNX2	5	122075691	122180234	557	43	299037	0.11447	0.45173
DaNs	CEP120	5	122670579	122794286	528	41	299733	-0.63167	0.72926
DaNs	CSNK1G3	5	122812793	122962739	549	50	214705	-0.8528	0.82869
DaNs	ALDH7A1	5	125867533	125966104	479	66	260206	-0.14263	0.61625
DaNs	SLC12A2	5	127384483	127535380	495	54	200311	1.1294	0.17382
DaNs	CHSY3	5	129205389	129532327	1361	72	194803	0.31921	0.43054
DaNs	CDC42SE2	5	130564702	130740383	673	58	142075	-0.71581	0.83395
DaNs	KIF3A	5	132018323	132108265	355	41	185747	-1.0786	0.8913
DaNs	AFF4	5	132201071	132334354	621	47	207707	1.0467	0.17385
DaNs	HSPA4	5	132352662	132450709	476	45	245123	-0.54794	0.74004
DaNs	FSTL4	5	132522152	132983223	2270	214	269385	0.78601	0.33226
DaNs	SKP1	5	133482082	133547724	325	35	195077	-1.931	0.98182
DaNs	CDKL3	5	133561817	133741805	635	36	197191	-2.0469	0.98516
DaNs	UBE2B	5	133671843	133737799	242	38	185419	-1.7423	0.9755
DaNs	SEC24A	5	133949472	134073601	391	63	121713	0.33776	0.50431
DaNs	DDX46	5	134059461	134176811	394	51	136794	1.2719	0.1629
DaNs	MACROH2A1	5	134660071	134770645	386	51	205930	-2.2047	0.99264
DaNs	SMAD5	5	135433536	135528422	369	31	259339	-0.56734	0.70854
DaNs	KLHL3	5	136943189	137185310	853	98	200498	-0.34114	0.72117
DaNs	FAM13B	5	137263638	137422650	641	44	223836	0.84102	0.2242
DaNs	NME5	5	137440861	137510132	227	56	191374	1.8251	0.057246
DaNs	KDM3B	5	137653285	137782716	515	52	262798	2.9132	0.002354
DaNs	REEP2	5	137739690	137792658	223	46	296922	2.9978	0.001885
DaNs	HSPA9	5	137880571	137946318	246	44	239601	-0.78118	0.81865
DaNs	SIL1	5	138272409	138569065	954	79	200761	-1.9237	0.98192
DaNs	PAIP2	5	138642519	138715409	203	66	165941	-1.2787	0.94632
DaNs	UBE2D2	5	138905751	139018019	401	42	239254	0.90813	0.23045
DaNs	NRG2	5	139216364	139457884	860	123	216733	-0.17722	0.68969
DaNs	PURA	5	139458708	139509001	113	40	179637	-0.65747	0.82936
DaNs	HARS1	5	140043490	140106681	245	36	200847	-0.91627	0.84464
DaNs	DIAPH1	5	140884588	141033622	601	61	225183	0.79895	0.27153
DaNs	HDAC3	5	140990443	141051423	274	62	267886	0.94285	0.22895
DaNs	NDFIP1	5	141453324	141544008	488	40	304961	-0.46625	0.67752
DaNs	ARHGAP26	5	142114881	142618572	2269	175	228528	-1.2058	0.9417
DaNs	NR3C1	5	142647496	143148322	2204	158	241848	-1.3377	0.94643
DaNs	KCTD16	5	143515437	143868097	1305	75	230894	-0.92362	0.85305
DaNs	LARS1	5	145482589	145597294	574	24	289749	-0.69733	0.72425
DaNs	TCERG1	5	145791873	145901071	466	56	310496	-1.8631	0.9764
DaNs	DPYSL3	5	146760371	146924619	666	87	150230	-0.57962	0.81175
DaNs	JAKMIP2	5	146955002	147197411	1163	73	218810	0.64325	0.31844
DaNs	FBXO38	5	147728498	147832399	390	42	182226	1.596	0.076724
DaNs	ABLIM3	5	148486054	148650002	761	72	253940	-0.22366	0.63247
DaNs	CSNK1A1	5	148863896	148966115	374	50	214517	0.12711	0.51386
DaNs	HMGXB3	5	149345169	149442706	431	49	233222	-0.17417	0.61754
DaNs	CAMK2A	5	149589054	149704403	577	114	201504	-0.29176	0.72322
DaNs	DCTN4	5	150078309	150173657	367	37	236275	1.6382	0.069182
DaNs	ANXA6	5	150470267	150572443	668	92	296362	0.93245	0.21367
DaNs	G3BP1	5	151116476	151194915	287	33	253280	0.32743	0.39039
DaNs	GRIA1	5	152835084	153203429	1883	132	321146	-0.35192	0.7
DaNs	MFAP3	5	153383519	153447014	278	24	245069	-0.29201	0.60117
DaNs	GALNT10	5	153535295	153810544	1403	104	296684	-0.58816	0.75912
DaNs	LARP1	5	154027224	154207167	700	90	263310	0.22537	0.49678
DaNs	SGCD	5	155427147	156204799	4000	159	260811	-0.80738	0.86527
DaNs	CYFIP2	5	156658091	156832606	781	57	324485	-0.9971	0.84676
DaNs	CLINT1	5	157202751	157321183	607	44	283611	-1.5627	0.94499
DaNs	EBF1	5	158112916	158561788	1642	136	253287	-2.1549	0.99209
DaNs	RNF145	5	158574417	158672061	375	57	250272	-1.5242	0.95278
DaNs	TTC1	5	159401156	159502550	472	50	226685	2.6168	0.007194
DaNs	GABRG2	5	161459648	161592545	452	94	242112	1.2242	0.16487
DaNs	TENM2	5	166371083	167701162	5628	411	235755	-0.72416	0.88964
DaNs	PANK3	5	167972628	168041614	283	46	181473	0.4734	0.389
DaNs	RANBP17	5	170253880	170737454	1967	60	222510	0.22361	0.44061
DaNs	FBXW11	5	171278553	171468877	582	65	180751	-0.31094	0.7182
DaNs	UBTD2	5	171626648	171745795	560	43	279761	-0.35264	0.64231
DaNs	ERGIC1	5	172226223	172389688	895	133	245012	1.3041	0.14922
DaNs	ATP6V0E1	5	172375763	172471900	465	68	241130	1.74	0.063784
DaNs	CREBRF	5	172448355	172576291	505	49	279258	1.7541	0.045615
DaNs	CPEB4	5	173280331	173397313	535	40	282579	-1.5036	0.93473
DaNs	NSG2	5	173437607	173546182	480	53	259519	0.36664	0.42133
DaNs	SFXN1	5	174870514	174966745	634	66	243932	0.73835	0.27018
DaNs	CPLX2	5	175188542	175321024	609	69	245439	-1.424	0.93991
DaNs	SIMC1	5	175630370	175782992	479	55	242439	0.62128	0.31345
DaNs	CLTB	5	175809456	175878570	256	60	259460	1.0113	0.20991
DaNs	FAF2	5	175840356	175947075	389	58	264499	1.3546	0.10951
DaNs	UIMC1	5	176322006	176468795	737	40	296758	0.5875	0.2944
DaNs	ZNF346	5	176414681	176518189	530	35	299426	0.38658	0.36212
DaNs	NSD1	5	176525026	176737214	846	49	271401	0.95825	0.1961
DaNs	FAM193B	5	176936790	177016548	277	46	227403	0.073603	0.51828
DaNs	ADAMTS2	5	178527852	178807431	1701	256	251657	0.91552	0.3102
DaNs	RUFY1	5	178942562	179047027	556	51	244495	1.1029	0.15165
DaNs	HNRNPH1	5	179031179	179085722	275	48	224223	-0.18914	0.6302
DaNs	CANX	5	179090019	179168642	361	51	240476	-1.0726	0.88234
DaNs	SQSTM1	5	179198388	179275078	428	87	241936	0.68869	0.3277
DaNs	MRNIP	5	179253927	179320867	344	57	225007	1.2027	0.15077
DaNs	RNF130	5	179372067	179534118	826	66	258120	-2.5407	0.996
DaNs	MAPK9	5	179650594	179754071	761	64	241769	0.49918	0.34627
DaNs	EXOC2	6	475138	728141	1361	117	287328	-0.57936	0.78617
DaNs	GMDS	6	1614035	2280868	3216	196	229508	-1.9363	0.98884
DaNs	SERPINB9	6	2877499	2938546	316	62	253339	-0.47484	0.73404
DaNs	SERPINB6	6	2938393	3007399	396	59	302559	0.27373	0.42746
DaNs	NQO2	6	2965067	3029997	486	54	334840	0.835	0.21605
DaNs	RIPK1	6	3029201	3125421	511	73	235075	0.69384	0.3044
DaNs	SLC22A23	6	3259207	3491954	1405	135	289153	0.24697	0.48127
DaNs	PRPF4B	6	3986563	4075217	427	52	293055	-1.1034	0.88026
DaNs	LYRM4	6	5037395	5296172	1507	92	274202	-2.0035	0.98349
DaNs	FARS2	6	5226251	5781816	3105	262	261873	0.11481	0.62281
DaNs	SSR1	6	7271283	7348541	598	54	294631	0.44511	0.34343
DaNs	TMEM170B	6	11503460	11593757	443	37	324113	1.0053	0.16076
DaNs	HIVEP1	6	11977724	12222270	1313	120	254479	0.26593	0.48102
DaNs	PHACTR1	6	12681888	13300476	2952	164	244162	1.7515	0.073743
DaNs	GFOD1	6	13353587	13522869	898	103	224556	0.72756	0.30674
DaNs	RANBP9	6	13611730	13746796	505	67	218477	-0.71808	0.8111
DaNs	JARID2	6	15211206	15532273	1679	115	237434	-0.7956	0.8483
DaNs	DTNBP1	6	15513032	15698289	889	62	235352	-0.96994	0.86276
DaNs	ATXN1	6	16289343	16796721	2645	268	257707	-0.43218	0.80893
DaNs	CAP2	6	17358447	17568023	1019	99	233639	0.71513	0.29305
DaNs	NUP153	6	17605266	17742065	741	73	251846	-0.3243	0.69513
DaNs	E2F3	6	20367137	20503945	582	100	225277	-1.1104	0.91559
DaNs	CDKAL1	6	20499688	21242635	3746	156	280503	-0.40153	0.7429
DaNs	NRSN1	6	24091414	24157757	382	73	262726	0.56823	0.36414
DaNs	GPLD1	6	24416060	24530433	1005	54	321258	0.24875	0.40847
DaNs	KIAA0319	6	24534332	24681383	881	98	276574	0.42094	0.40423
DaNs	TDP2	6	24640205	24702115	348	49	284564	-0.60406	0.7529
DaNs	C6orf62	6	24695089	24756064	343	68	253456	-0.71906	0.82911
DaNs	RIPOR2	6	24794512	24971275	1123	104	253326	-0.70546	0.81744
DaNs	CARMIL1	6	25244656	25630758	2715	157	267899	-0.47828	0.76852
DaNs	GABBR1	6	29560005	29635962	579	55	250920	0.33774	0.43176
DaNs	PPP1R10	6	30558177	30620084	356	47	204030	0.99272	0.22029
DaNs	TUBB	6	30653012	30703199	385	29	279604	-0.97526	0.85814
DaNs	FLOT1	6	30685506	30745687	474	58	302215	-0.31564	0.68603
DaNs	ATF6B	6	32073045	32131017	246	75	233186	0.1754	0.54841
DaNs	NUDT3	6	34244971	34395457	817	45	183225	0.17449	0.49484
DaNs	PACSIN1	6	34398838	34513000	688	86	184996	1.0726	0.21108
DaNs	ILRUN	6	34545065	34699625	793	48	204151	-0.26799	0.65005
DaNs	UHRF1BP1	6	34724794	34855291	727	44	241599	-0.48963	0.70807
DaNs	ANKS1A	6	34822038	35095802	1296	88	244867	-0.34638	0.70628
DaNs	SRPK1	6	35790811	35923957	548	44	241898	1.9943	0.026758
DaNs	MAPK14	6	35960412	36089013	577	52	288157	1.5096	0.076907
DaNs	KCTD20	6	36375544	36468918	459	38	242367	-0.61331	0.74487
DaNs	STK38	6	36451666	36550256	617	47	187857	-1.6311	0.96275
DaNs	C6orf89	6	36818640	36906740	548	48	214690	0.16097	0.48243
DaNs	MTCH1	6	36925911	36989327	449	74	242688	-0.4775	0.74115
DaNs	ZFAND3	6	37752272	38171637	2055	62	259459	-0.26577	0.63212
DaNs	BTBD9	6	38126227	38643202	2511	146	229718	-0.68189	0.83082
DaNs	LRFN2	6	40349373	40590126	1541	105	276507	-1.0858	0.8913
DaNs	USP49	6	41747634	41898099	549	53	234679	-0.59072	0.75934
DaNs	TRERF1	6	42182669	42454943	1207	146	219520	0.21494	0.55425
DaNs	UBR2	6	42496748	42671243	644	47	271475	-0.91521	0.82608
DaNs	BICRAL	6	42714790	42846296	536	62	188542	0.75204	0.28835
DaNs	ZNF318	6	43293808	43372181	305	53	206692	0.41132	0.42049
DaNs	XPO5	6	43480068	43578812	396	40	170063	-0.74414	0.83016
DaNs	HSP90AB1	6	44178903	44231625	244	70	257835	-0.8628	0.85774
DaNs	SUPT3H	6	44784467	45380788	2779	52	306538	-0.8364	0.79633
DaNs	RCAN2	6	46178467	46494804	1271	108	242643	0.58844	0.34428
DaNs	SLC25A27	6	46585652	46655927	256	50	241657	1.8425	0.045936
DaNs	GSTA4	6	52832746	52895178	304	45	286719	2.0887	0.021737
DaNs	FBXO9	6	52887586	52975671	256	43	235433	2.232	0.021132
DaNs	ELOVL5	6	53122196	53248977	588	48	285865	-0.45862	0.69106
DaNs	HMGCLL1	6	55289171	55479012	1100	70	327201	1.0627	0.15085
DaNs	COL21A1	6	55911388	56147544	1279	42	316815	0.76725	0.19959
DaNs	DST	6	56312785	56854426	2035	87	234035	-0.39678	0.71209
DaNs	BEND6	6	56784773	56902450	463	42	239318	0.99783	0.18346
DaNs	ZNF451	6	56919808	57045103	299	36	220518	0.69121	0.29388
DaNs	KHDRBS2	6	62379865	63031100	2606	85	277364	1.1615	0.14273
DaNs	PHF3	6	64310707	64434407	431	65	228848	-2.4626	0.99658
DaNs	ADGRB3	6	69310210	70109403	3758	151	269552	-1.4157	0.95236
DaNs	LMBRD1	6	70375641	70542049	920	52	262895	3.533	0.000208
DaNs	COL19A1	6	70541448	70932157	1841	133	249729	0.054633	0.57246
DaNs	FAM135A	6	71088107	71280877	1034	39	179747	0.032409	0.52642
DaNs	SMAP1	6	71342474	71581718	908	60	250512	2.9464	0.002071
DaNs	RIMS1	6	72561406	73122845	2518	94	264784	1.8634	0.041582
DaNs	SLC17A5	6	74293102	74398737	642	39	311969	-1.5216	0.93561
DaNs	TMEM30A	6	75952638	76029632	294	45	198799	1.6811	0.069853
DaNs	SENP6	6	76276596	76437997	749	51	246561	-1.0163	0.85959
DaNs	MYO6	6	76423893	76639254	885	56	205782	0.038339	0.52731
DaNs	IRAK1BP1	6	79542261	79724545	634	49	242704	-0.093113	0.55927
DaNs	PHIP	6	79634136	79823011	652	53	259369	0.19303	0.45419
DaNs	HMGN3	6	79900962	79979455	322	39	247860	1.4917	0.084828
DaNs	SH3BGRL2	6	80306000	80423369	548	70	279660	0.14898	0.48895
DaNs	BCKDHB	6	80781344	81065987	1285	53	287381	-0.84802	0.80167
DaNs	IBTK	6	82869956	82992448	513	45	281524	0.8025	0.22156
DaNs	UBE3D	6	83592186	83810545	904	50	287650	-0.59322	0.74194
DaNs	DOP1A	6	83742385	83891069	487	51	227233	-0.18806	0.63255
DaNs	PGM3	6	83864592	83938655	266	50	235809	0.11467	0.52858
DaNs	ME1	6	83910108	84175938	1155	53	227073	-1.2943	0.91121
DaNs	SNAP91	6	84252604	84454127	722	74	223524	1.0153	0.199
DaNs	CYB5R4	6	84534370	84680146	560	38	240983	-0.40245	0.70353
DaNs	MRAP2	6	84697746	84810606	532	67	198118	-2.0857	0.98975
DaNs	SNX14	6	86205214	86338850	406	58	242484	0.47667	0.37563
DaNs	ZNF292	6	87830269	87983926	770	39	251320	0.060213	0.46493
DaNs	SMIM8	6	87997306	88062043	401	34	239295	-0.56653	0.71749
DaNs	RARS2	6	88213656	88334735	624	45	282066	-0.031005	0.53228
DaNs	ORC3	6	88264785	88387172	561	47	247560	-0.051013	0.55839
DaNs	RNGTT	6	89309988	89708440	1644	66	231765	-0.7684	0.81525
DaNs	UBE2J1	6	90026344	90097619	322	61	223925	-0.67163	0.81321
DaNs	ANKRD6	6	90107897	90353553	958	81	273722	-1.1308	0.89939
DaNs	MDN1	6	90342494	90564442	819	63	285300	-0.73275	0.79509
DaNs	BACH2	6	90626247	91041627	1617	171	236090	-0.50964	0.79675
DaNs	MAP3K7	6	91213292	91332020	537	45	284678	-0.97718	0.84164
DaNs	FUT9	6	96428845	96673488	1504	91	282452	-2.113	0.98747
DaNs	FBXL4	6	99311601	99430882	406	55	232595	0.97763	0.20917
DaNs	FAXC	6	99710793	99832594	607	41	323658	0.66157	0.24657
DaNs	PNISR	6	99836534	99908263	314	39	251461	0.73304	0.24564
DaNs	USP45	6	99870182	99998565	554	53	275411	-0.57939	0.74118
DaNs	CCNC	6	99980263	100051849	353	35	301624	-1.6058	0.94666
DaNs	ASCC3	6	100946325	101364243	1930	67	257011	-0.29816	0.63756
DaNs	GRIK2	6	101806584	102527958	3636	227	279231	0.50042	0.45927
DaNs	HACE1	6	105165968	105342794	665	47	262839	-0.22374	0.60061
DaNs	ATG5	6	106622351	106808695	846	58	271864	1.1523	0.15012
DaNs	PDSS2	6	107463761	107815779	1446	91	233781	-0.67182	0.79667
DaNs	SOBP	6	107776317	107992513	844	91	239338	-0.54455	0.78351
DaNs	OSTM1	6	108352613	108430941	439	52	244758	0.14849	0.49316
DaNs	SNX3	6	108522712	108617478	361	46	204407	0.78374	0.28164
DaNs	FOXO3	6	108846026	109015972	671	67	189517	-2.0728	0.98878
DaNs	ARMC2	6	109134617	109305352	784	77	256277	0.008331	0.56422
DaNs	SESN1	6	109297640	109450708	531	44	226622	1.13	0.15957
DaNs	AK9	6	109804059	110047415	1138	47	240889	0.445	0.32716
DaNs	FIG4	6	109977424	110156634	754	63	228995	0.43098	0.37594
DaNs	WASF1	6	110411022	110536219	514	33	276654	-0.12506	0.58773
DaNs	REV3L	6	111610234	111839421	817	58	283507	0.62294	0.29408
DaNs	FYN	6	111971535	112229655	1164	78	266446	2.1067	0.025139
DaNs	TUBE1	6	112381860	112443751	273	24	236713	-0.01892	0.50567
DaNs	HS3ST5	6	114366750	114698540	1242	146	246850	0.10768	0.56603
DaNs	TSPYL4	6	116561127	116610261	243	39	277484	-0.025137	0.53542
DaNs	DSE	6	116566231	116772422	985	86	228449	-0.74353	0.82138
DaNs	TSPYL1	6	116586022	116636280	247	38	283285	0.072262	0.5022
DaNs	KPNA5	6	116967367	117073030	364	47	235282	-1.4356	0.94102
DaNs	SLC35F1	6	118193689	118648839	2045	125	258728	-0.1148	0.62303
DaNs	CEP85L	6	118771935	119066238	1309	58	299710	0.11683	0.45948
DaNs	FAM184A	6	119270992	119505552	1204	104	262037	2.6524	0.006892
DaNs	TBC1D32	6	121390627	121690646	1732	48	317186	-1.0857	0.87483
DaNs	HSF2	6	122685696	122764264	360	37	282881	-1.2459	0.89206
DaNs	SERINC1	6	122754493	122828051	254	29	285735	-0.58441	0.72821
DaNs	CLVS2	6	123282582	123395063	519	57	268849	1.403	0.095172
DaNs	NKAIN2	6	124089991	125156786	5072	342	251247	-0.91495	0.91841
DaNs	RNF217	6	125248680	125423779	750	118	228823	-0.47936	0.76322
DaNs	TRMT11	6	126272576	126370422	248	41	197168	2.7683	0.003992
DaNs	RNF146	6	127552827	127619707	215	41	295782	-1.2807	0.91769
DaNs	ARHGAP18	6	129887290	130066370	909	111	296033	0.48314	0.38264
DaNs	MED23	6	131885106	131984379	352	56	173777	-1.4353	0.9558
DaNs	STX7	6	132768663	132869337	661	57	208972	-0.32003	0.68024
DaNs	AHI1	6	135594670	135853903	898	69	229061	0.87103	0.24818
DaNs	BCLAF1	6	136568001	136646783	267	37	103445	-1.0395	0.91005
DaNs	MAP3K5	6	136868184	137148656	1094	99	186494	1.874	0.049212
DaNs	ARFGEF3	6	138448053	138675800	1157	102	257283	1.0729	0.20818
DaNs	REPS1	6	139215620	139344419	619	56	295225	1.1898	0.13193
DaNs	HIVEP2	6	143062604	143302495	1039	123	255278	0.10744	0.54985
DaNs	AIG1	6	143346979	143671441	1316	118	228947	0.059956	0.58653
DaNs	PEX3	6	143736918	143821753	340	39	250695	-0.045308	0.53091
DaNs	PHACTR2	6	143894317	144162322	1368	111	272840	0.46023	0.37542
DaNs	UTRN	6	144571434	145184170	2997	153	199452	-1.9087	0.98798
DaNs	EPM2A	6	145936440	146092128	574	34	285428	-1.2041	0.87891
DaNs	SHPRH	6	146195943	146320421	439	43	206649	-0.73844	0.79001
DaNs	STXBP5	6	147490494	147721612	775	58	217172	-0.71178	0.80009
DaNs	TAB2	6	149604436	149742747	685	46	298243	0.11436	0.45162
DaNs	LATS1	6	149969289	150074392	333	26	221061	0.77097	0.21707
DaNs	PCMT1	6	150035831	150142557	406	25	255905	0.95005	0.15161
DaNs	MTHFD1L	6	151151815	151433023	1835	167	291211	-0.20161	0.68107
DaNs	AKAP12	6	151526134	151689694	954	138	266719	0.76159	0.30471
DaNs	SYNE1	6	152432819	152993534	3149	196	275177	-0.42642	0.76963
DaNs	RGS17	6	153322026	153487389	821	56	296437	-0.94947	0.82907
DaNs	SCAF8	6	155019512	155292708	1076	99	248255	0.32379	0.44119
DaNs	TIAM2	6	155281488	155588857	1830	180	276835	-1.1076	0.91652
DaNs	TFB1M	6	155564495	155670631	630	46	326528	0.28736	0.3844
DaNs	ARID1B	6	157063980	157541913	2053	164	222782	0.37027	0.48481
DaNs	SNX9	6	158102078	158376109	1441	91	263379	-0.88036	0.84262
DaNs	TULP4	6	158618268	158942860	1749	75	317718	-2.8484	0.99798
DaNs	TMEM181	6	158922468	159066467	773	75	249884	-0.47415	0.71866
DaNs	IGF2R	6	160355131	160537583	842	101	253148	-0.84797	0.85869
DaNs	MAP3K4	6	161377816	161548417	846	56	238235	-0.080917	0.58434
DaNs	PRKN	6	161758590	163183834	8585	412	263631	-0.4598	0.80927
DaNs	PACRG	6	163113164	163746524	3250	222	262374	-0.16627	0.69991
DaNs	PDE10A	6	165730776	166110588	2100	205	277764	-0.56268	0.81538
DaNs	CEP43	6	167377805	167468064	602	22	341411	2.1221	0.010984
DaNs	AFDN	6	168192602	168382703	919	51	256253	-1.2505	0.90036
DaNs	WDR27	6	169847303	170137159	1525	68	256514	-1.0262	0.87279
DaNs	FAM120B	6	170580812	170726155	776	58	249992	-1.3337	0.92572
DaNs	FAM20C	7	157969	310740	899	81	214184	-0.39213	0.70543
DaNs	PRKAR1B	7	578834	802313	1529	126	196360	-0.58346	0.80556
DaNs	SUN1	7	820194	924557	800	50	226283	-0.36486	0.66654
DaNs	C7orf50	7	1026623	1212911	1596	66	255959	-0.80424	0.8086
DaNs	MAD1L1	7	1845428	2307583	3590	86	237543	0.23851	0.46474
DaNs	GNA12	7	2757739	2918963	1169	54	202939	3.0101	0.00168
DaNs	SDK1	7	3306080	4318632	7680	213	237774	0.8881	0.28984
DaNs	FOXK1	7	4686930	4821074	826	128	207399	0.50766	0.43801
DaNs	MMD2	7	4921876	5033844	668	80	267211	0.59588	0.32062
DaNs	TNRC18	7	5336421	5498177	1078	149	229766	-0.47167	0.78187
DaNs	RNF216	7	5649672	5856361	1384	56	267546	-1.7354	0.96794
DaNs	UMAD1	7	7645342	7928854	1956	168	301856	0.3357	0.46236
DaNs	GLCCI1	7	7973374	8138710	1053	71	235357	-1.2189	0.90894
DaNs	ICA1	7	8142814	8337242	1271	151	275288	-1.8998	0.98537
DaNs	PHF14	7	10978495	11219250	1091	61	265996	-1.7724	0.96688
DaNs	THSD7A	7	11400062	11906824	3363	219	264615	0.15146	0.58228
DaNs	TMEM106B	7	12215848	12286890	665	41	267873	0.83033	0.20043
DaNs	DGKB	7	14174674	14978281	4863	258	234691	1.4954	0.14582
DaNs	CRPPA	7	16117152	16495947	2019	90	259270	-0.4598	0.7198
DaNs	ANKMY2	7	16629401	16720442	539	87	240675	0.69722	0.30347
DaNs	TSPAN13	7	16758351	16834161	593	80	280301	1.7931	0.048953
DaNs	SNX13	7	17820385	18015141	748	42	264786	-0.98023	0.82687
DaNs	HDAC9	7	18091572	19049135	4586	281	235098	-0.74929	0.89185
DaNs	TMEM196	7	19748938	19847404	602	37	284002	0.76174	0.23877
DaNs	SP4	7	21432689	21564440	805	76	238705	1.5116	0.089445
DaNs	FAM126A	7	22970878	23088814	523	44	283773	2.0853	0.018938
DaNs	KLHL7	7	23110353	23225040	579	34	269393	5.478	1.95e-08
DaNs	NUP42	7	23186446	23250630	361	25	296299	4.3741	6.05e-06
DaNs	TRA2A	7	23534399	23606656	305	50	257482	1.5667	0.076013
DaNs	MPP6	7	24578007	24743322	784	32	300158	-0.30274	0.6182
DaNs	HNRNPA2B1	7	26219547	26275413	263	45	214255	-1.2252	0.9278
DaNs	SNX10	7	26296515	26423949	649	67	248906	1.0729	0.17158
DaNs	SKAP2	7	26687397	27069862	1599	57	263493	0.24711	0.40513
DaNs	HIBADH	7	27555059	27737620	944	51	281722	-1.9712	0.97651
DaNs	TAX1BP1	7	27743992	27879386	547	59	225604	-0.65159	0.79001
DaNs	JAZF1	7	27860192	28255437	1983	163	232372	-0.93771	0.89591
DaNs	WIPF3	7	29811170	29966682	880	79	300752	-0.78534	0.81113
DaNs	SCRN1	7	29949719	30064905	453	57	279156	-2.1818	0.99057
DaNs	PLEKHA8	7	30032977	30167961	488	39	264374	-1.7752	0.96913
DaNs	MTURN	7	30139552	30212381	327	58	268432	-1.4748	0.949
DaNs	ZNRF2	7	30288923	30417308	474	71	177869	-0.91708	0.88623
DaNs	GARS1	7	30599181	30683649	337	33	309544	-1.924	0.97656
DaNs	AVL9	7	32500101	32638327	787	41	284620	0.023354	0.47669
DaNs	BBS9	7	33134144	33655680	2604	105	259677	1.5569	0.083355
DaNs	KIAA0895	7	36353759	36464734	492	57	290789	-0.09794	0.58045
DaNs	EPDR1	7	37925163	38001543	532	64	303701	0.41188	0.37355
DaNs	AMPH	7	38413297	38706167	1783	115	303978	-0.023471	0.57364
DaNs	VPS41	7	38753543	38983800	1215	63	287480	-0.79013	0.79714
DaNs	RALA	7	39628152	39757723	504	59	272647	1.8795	0.03984
DaNs	CDK13	7	39954959	40146733	772	52	208145	2.0111	0.028275
DaNs	SUGCT	7	40139575	40910366	2919	169	205235	1.3695	0.14881
DaNs	HECW1	7	43117198	43613213	2428	211	270736	-0.13799	0.68167
DaNs	COA1	7	43638052	43804140	714	35	303426	-0.0639	0.50113
DaNs	CAMK2B	7	44246749	44400230	635	80	280986	1.058	0.18088
DaNs	NUDCD3	7	44411965	44565474	578	28	259285	-0.26665	0.60705
DaNs	OGDH	7	44611104	44758669	595	57	264034	1.1662	0.14986
DaNs	PPIA	7	44801241	44852716	249	58	230440	1.0408	0.2048
DaNs	CCM2	7	45004345	45126069	575	39	322558	1.5566	0.059142
DaNs	ADCY1	7	45579125	45772715	1000	107	265303	0.78747	0.28517
DaNs	GRB10	7	50647760	50896159	1311	74	292681	-0.19032	0.60458
DaNs	LANCL2	7	55398141	55511435	625	45	255266	0.51151	0.30739
DaNs	VOPP1	7	55528303	55675200	923	59	329680	0.73731	0.26015
DaNs	NIPSNAP2	7	55997270	56077875	365	43	286004	1.4415	0.08445
DaNs	ZNF736	7	63732815	63820017	569	41	335287	0.73024	0.22831
DaNs	ZNF138	7	64219766	64324178	539	39	315092	-1.7354	0.95645
DaNs	ZNF273	7	64328620	64401955	428	32	300825	0.17845	0.40459
DaNs	VKORC1L1	7	65303257	65434545	547	45	212567	0.52092	0.34447
DaNs	TPST1	7	65635259	65835438	823	54	214243	0.64744	0.2917
DaNs	TYW1	7	66426792	66714507	1787	68	285332	2.2088	0.015397
DaNs	AUTS2	7	69028905	70267885	4906	165	239362	0.90123	0.28218
DaNs	CALN1	7	71234476	71947136	3596	149	258862	-0.78813	0.85113
DaNs	TYW1B	7	72013729	72333813	1266	58	217504	-0.01784	0.55236
DaNs	POM121	7	72314906	72431979	296	75	82604	-0.85898	0.90751
DaNs	BAZ1B	7	72844728	72971628	434	63	203282	2.5151	0.012113
DaNs	MLXIPL	7	72997524	73073903	343	49	279982	1.6025	0.069509
DaNs	LIMK1	7	73463107	73546855	331	57	199662	-0.75638	0.84094
DaNs	CLIP2	7	73668805	73830273	721	74	212575	-0.53187	0.76307
DaNs	GTF2IRD1	7	73833120	74026931	876	121	172813	1.3987	0.14381
DaNs	GTF2I	7	74036991	74185022	353	62	200495	1.4749	0.11207
DaNs	CASTOR2	7	74797605	74902341	2	1	9822	1.2663	0.17982
DaNs	POM121C	7	75036060	75150565	249	64	227550	-0.42301	0.74811
DaNs	RHBDD2	7	75473317	75528244	246	71	212120	-0.21099	0.67909
DaNs	SRRM3	7	75796211	75926609	594	60	180258	-1.7691	0.97551
DaNs	YWHAG	7	75946108	76023342	351	51	243295	1.0289	0.18127
DaNs	CCDC146	7	76716934	76934534	906	69	291217	0.20311	0.45182
DaNs	PTPN12	7	77131773	77279388	620	43	279519	-0.21036	0.60593
DaNs	RSBN1L	7	77290743	77419120	577	41	279393	-0.20548	0.58403
DaNs	PHTF2	7	77393109	77596821	820	48	273849	0.10796	0.47734
DaNs	MAGI2	7	77636374	79118121	8232	404	293426	-0.11019	0.69891
DaNs	CACNA2D1	7	81565760	82108031	2928	172	246090	1.1482	0.19653
DaNs	PCLO	7	82373321	82827197	2043	108	286684	1.8066	0.046436
DaNs	ELAPOR2	7	86496222	86724014	964	63	278025	-0.18497	0.60463
DaNs	DMTF1	7	86746677	86835648	396	33	304702	-0.29595	0.64909
DaNs	RUNDC3B	7	87222729	87471613	718	48	234939	-0.63127	0.78587
DaNs	ADAM22	7	87528566	87842204	1005	70	213952	-2.1439	0.98855
DaNs	CLDN12	7	89997648	90055268	303	37	240648	0.34591	0.41088
DaNs	CDK14	7	90190681	90849905	3045	119	293972	-0.9551	0.87087
DaNs	MTERF1	7	91492021	91545016	170	31	263185	0.39918	0.36386
DaNs	AKAP9	7	91535181	91749987	786	29	220932	-0.79621	0.76764
DaNs	KRIT1	7	91818283	91910414	256	56	173781	-1.1199	0.91861
DaNs	ANKIB1	7	91840530	92040698	532	71	178997	-1.4703	0.95895
DaNs	VPS50	7	92826653	93000435	532	84	218472	-1.8767	0.98403
DaNs	CASD1	7	94103838	94196331	370	45	237751	-1.0253	0.86586
DaNs	SGCE	7	94204536	94320521	337	59	233956	0.96967	0.22097
DaNs	PEG10	7	94250637	94309007	183	39	240609	0.89292	0.23507
DaNs	PPP1R9A	7	94501949	94935727	1641	92	212313	-1.1198	0.90128
DaNs	DYNC1I1	7	95366818	95749634	1773	149	250121	0.11672	0.55922
DaNs	SEM1	7	96308079	96374203	254	39	266721	-1.557	0.94983
DaNs	ASNS	7	97471429	97536854	253	43	282573	-1.0339	0.86913
DaNs	LMTK2	7	97701197	97848945	728	54	272674	1.1712	0.14324
DaNs	TMEM130	7	98434111	98502673	300	46	203523	-0.39079	0.72554
DaNs	TRRAP	7	98441113	98620866	781	54	201839	0.36512	0.4283
DaNs	SMURF1	7	98615058	98776743	702	100	209986	0.56551	0.38925
DaNs	ZKSCAN1	7	99578204	99652803	285	48	191204	-0.9619	0.86953
DaNs	CASTOR3	7	99788276	99904855	407	65	199942	-2.7903	0.99965
DaNs	ACHE	7	100477615	100528754	274	40	243466	0.66863	0.27687
DaNs	CUX1	7	101424184	101937250	2253	156	266347	-0.53236	0.78321
DaNs	PRKRIP1	7	102001804	102077129	286	35	251667	-0.39346	0.69633
DaNs	FAM185A	7	102354399	102459672	293	49	257340	-0.47379	0.73826
DaNs	ORC5	7	103756788	103883495	867	49	227984	-0.6854	0.76786
DaNs	KMT2E	7	104619637	104764532	579	52	162012	-0.022182	0.58963
DaNs	SRPK2	7	104744048	105074614	1381	69	204852	1.3231	0.11303
DaNs	PUS7	7	105086948	105197689	603	56	273417	0.30977	0.41988
DaNs	ATXN7L1	7	105234932	105552046	1515	186	265074	0.42964	0.46358
DaNs	CDHR3	7	105482251	105686877	1065	148	298177	-1.1651	0.92205
DaNs	PRKAR2B	7	106650178	106812256	695	63	250189	-0.92238	0.85221
DaNs	COG5	7	106832189	107239959	1604	55	230734	0.34759	0.38406
DaNs	NRCAM	7	107778071	108131841	1894	97	299843	-0.75776	0.81148
DaNs	PNPLA8	7	108100866	108203605	460	47	265687	0.15849	0.46052
DaNs	IMMP2L	7	110293106	111237588	3730	144	226925	1.7113	0.078523
DaNs	LRRN3	7	110696062	110775510	303	44	235623	0.7021	0.30881
DaNs	DOCK4	7	111356164	111881462	2367	248	228166	1.7671	0.093431
DaNs	ZNF277	7	111811643	111993989	817	53	219223	-1.4049	0.94009
DaNs	IFRD1	7	112028199	112127258	539	68	256660	-1.6658	0.96367
DaNs	BMT2	7	112449202	112614932	596	76	187299	-0.96563	0.89333
DaNs	FOXP2	7	113691365	114343827	2493	164	176219	0.2684	0.5442
DaNs	CAPZA2	7	116467533	116569315	371	55	204594	-0.15416	0.62899
DaNs	ST7	7	116558381	116880077	1107	134	200298	-0.87521	0.88987
DaNs	ANKRD7	7	117829493	117892785	352	29	253126	-2.3764	0.99225
DaNs	KCND2	7	119878689	120400387	2059	108	215295	-0.12083	0.6562
DaNs	CADPS2	7	121948478	122561813	2660	151	243681	0.99323	0.23644
DaNs	WASL	7	123311981	123424125	456	42	273004	0.081042	0.47567
DaNs	GRM8	7	126068652	126927428	3945	145	263238	-1.18	0.9194
DaNs	ZNF800	7	127000097	127067778	318	33	307832	0.94079	0.17114
DaNs	SND1	7	127257043	127742659	1671	76	217371	0.14561	0.50043
DaNs	CCDC136	7	128396464	128472187	348	44	256631	0.52455	0.33858
DaNs	TNPO3	7	128584234	128730227	673	65	262636	-0.050802	0.56848
DaNs	AHCYL2	7	128829855	129080052	1011	64	230220	-0.874	0.84439
DaNs	NRF1	7	129216555	129406922	872	64	265760	-0.27973	0.6507
DaNs	UBE2H	7	129460572	129627800	866	44	301726	0.48093	0.32685
DaNs	KLHDC10	7	129675349	129785560	486	63	256295	0.49498	0.36779
DaNs	MEST	7	130091016	130156138	235	49	236299	1.3352	0.11721
DaNs	COPG2	7	130136079	130388598	590	59	246266	0.98363	0.19675
DaNs	MKLN1	7	130759855	131191398	1809	179	262391	-0.21322	0.69865
DaNs	PLXNA4	7	131798091	132368447	3119	239	235071	0.65672	0.41892
DaNs	CHCHD3	7	132459623	132801839	1382	76	217301	-0.3829	0.69345
DaNs	EXOC4	7	132902823	133760514	3256	113	218029	0.024156	0.57152
DaNs	CALD1	7	134429164	134665480	1096	95	260839	0.10661	0.5128
DaNs	CNOT4	7	135036547	135229875	671	67	248452	-0.96936	0.86961
DaNs	MTPN	7	135601503	135697204	543	41	278665	-1.1702	0.88621
DaNs	DGKI	7	137064385	137566609	2302	166	167627	-0.8772	0.89827
DaNs	TRIM24	7	138110079	138280333	695	71	239544	-1.5483	0.95428
DaNs	KIAA1549	7	138506126	138701064	955	106	261336	0.93191	0.23049
DaNs	UBN2	7	138880978	139002982	389	64	192688	-0.1232	0.659
DaNs	MKRN1	7	140142840	140214369	402	54	284453	0.84946	0.2311
DaNs	DENND2A	7	140208220	140376285	695	69	245585	-0.92064	0.85252
DaNs	BRAF	7	140405749	140659564	877	59	217518	-0.531	0.76045
DaNs	TMEM178B	7	140739032	141190180	1865	192	243307	-0.54774	0.81552
DaNs	AGK	7	141216078	141364209	599	43	183561	1.5033	0.093097
DaNs	TCAF1	7	143538461	143634278	267	54	210093	0.6528	0.32754
DaNs	TPK1	7	144139034	144568488	2057	148	250736	-0.096858	0.64401
DaNs	CNTNAP2	7	145778453	148128090	13932	480	262262	0.25521	0.56089
DaNs	CUL1	7	148360631	148508202	696	80	209093	-1.0948	0.89869
DaNs	ZNF398	7	148788508	148890134	494	41	256237	-0.79692	0.7959
DaNs	ATP6V0E2	7	149535053	149587787	246	40	275382	-0.47414	0.69608
DaNs	AGAP3	7	150747918	150851523	429	70	247928	1.02	0.19509
DaNs	SMARCD3	7	150926059	151009231	443	68	246489	0.70205	0.28492
DaNs	RHEB	7	151153098	151252010	433	62	209451	-0.39179	0.71221
DaNs	PRKAG2	7	151243200	151609316	2204	280	251062	0.51559	0.46552
DaNs	GALNT11	7	151687774	151829427	579	67	156442	-0.049618	0.62946
DaNs	KMT2C	7	151822010	152168090	923	65	175555	-1.4681	0.95619
DaNs	ACTR3B	7	152421834	152562464	612	63	258072	3.7045	0.000175
DaNs	RBM33	7	155402188	155584179	814	41	267194	2.0105	0.024023
DaNs	LMBR1	7	156460537	156720902	1342	56	302239	0.80769	0.22437
DaNs	UBE3C	7	156896655	157072066	1033	59	242619	1.4245	0.091504
DaNs	DNAJB6	7	157094692	157220133	902	86	244550	1.0607	0.18219
DaNs	PTPRN2	7	157321750	158415482	6926	419	248093	1.5149	0.148
DaNs	ESYT2	7	158513688	158657729	890	50	290379	1.2227	0.1244
DaNs	DYNC2I1	7	158614269	158748883	715	62	281801	0.18396	0.4643
DaNs	FBXO25	8	321808	429876	864	71	261659	-0.21447	0.64584
DaNs	TDRP	8	429790	530781	796	76	263199	0.41338	0.38151
DaNs	DLGAP2	8	842021	1666642	7082	306	251761	1.2914	0.18993
DaNs	CSMD1	8	2782875	4887328	27136	727	269442	0.043374	0.65354
DaNs	MCPH1	8	6229113	6511140	2542	164	279489	0.68913	0.34248
DaNs	AGPAT5	8	6530878	6629024	810	79	194737	-0.45312	0.74312
DaNs	MFHAS1	8	8630864	8786131	1167	91	287752	0.1518	0.48533
DaNs	TNKS	8	9377756	9649856	1655	61	257599	-0.74133	0.79417
DaNs	MSRA	8	9876830	10296401	3176	135	261231	0.83327	0.2715
DaNs	XKR6	8	10743654	11093875	2333	88	239874	0.38379	0.39622
DaNs	MTMR9	8	11107000	11195655	528	43	235978	0.90279	0.18983
DaNs	CTSB	8	11690033	11760646	553	59	278523	3.2736	0.000652
DaNs	TRMT9B	8	12768183	12897286	1126	69	307963	-0.052582	0.54816
DaNs	TUSC3	8	15362596	15634158	1931	79	252145	-0.38683	0.68608
DaNs	MICU3	8	16849747	16990148	842	105	259104	-0.64706	0.80409
DaNs	ZDHHC2	8	16978836	17090241	621	95	247295	1.2225	0.15661
DaNs	VPS37A	8	17069401	17165533	498	63	269879	-0.5258	0.74884
DaNs	MTMR7	8	17144306	17306040	1337	105	234504	0.030233	0.56346
DaNs	PCM1	8	17745364	17897457	1154	47	299402	-1.1325	0.87354
DaNs	ASAH1	8	17903925	17977507	598	61	301716	-1.2027	0.89625
DaNs	PSD3	8	18374813	18906196	4319	253	274260	-0.47242	0.81584
DaNs	INTS10	8	19639876	19719589	503	41	305806	0.81965	0.20677
DaNs	ATP6V1B2	8	20019704	20089207	367	71	256029	0.5847	0.33531
DaNs	XPO7	8	21742180	21874096	540	47	264618	-1.2674	0.90302
DaNs	DMTN	8	21871660	21950036	436	76	248399	2.0942	0.030469
DaNs	PPP3CC	8	22263483	22408657	613	36	233809	2.2801	0.01074
DaNs	NEFM	8	24735712	24786607	226	62	218700	-1.703	0.97471
DaNs	NEFL	8	24798468	24849383	263	34	284351	-1.3993	0.92672
DaNs	BNIP3L	8	26204894	26280644	296	52	258279	2.6338	0.006835
DaNs	DPYSL2	8	26336709	26525693	1203	71	305440	1.127	0.14675
DaNs	PNMA2	8	26352196	26406608	320	39	314522	0.59803	0.2854
DaNs	ELP3	8	27915584	28058670	587	57	267310	0.43844	0.35415
DaNs	FBXO16	8	28275925	28382835	446	106	189694	0.22531	0.52526
DaNs	FZD3	8	28316722	28441785	465	64	222554	0.59632	0.3164
DaNs	EXTL3	8	28523990	28621207	338	54	193372	-0.004885	0.57908
DaNs	INTS9	8	28615175	28782698	572	69	208023	1.6073	0.077714
DaNs	HMBOX1	8	28712911	28932456	599	67	195173	1.9173	0.043577
DaNs	SARAF	8	29910609	29975649	257	29	243287	0.81049	0.24576
DaNs	GTF2E2	8	30426031	30550738	459	67	266424	0.23501	0.46146
DaNs	PPP2CB	8	30633126	30705352	292	41	260279	-0.68183	0.8001
DaNs	PURG	8	30843320	30926231	325	74	207349	-0.27236	0.70117
DaNs	WRN	8	30855778	31041277	738	87	228498	-0.36111	0.71056
DaNs	NRG1	8	31461820	32632558	6144	242	270394	-0.72641	0.86237
DaNs	UNC5D	8	35057975	35664068	2272	139	204953	0.2414	0.5234
DaNs	BAG4	8	37999106	38080819	241	51	182289	2.0358	0.03552
DaNs	DDHD2	8	38053861	38130351	170	39	196468	2.5016	0.01074
DaNs	NSD3	8	38117217	38274872	425	47	211853	2.9156	0.002841
[truncated: 18,401 more rows]
